# Supplementary material for: GA4/GA7 Deficiency and Downregulated Ent-Kaurenoic Acid Oxidase Impair Seedless Mango Fruit Development
Source: Foods. 2025 Oct 30;14(21):3705. doi: 10.3390/foods14213705 (PMC12610870; doi:10.3390/foods14213705)
Supplement: Supplementary file 1 [file foods-14-03705-s001.zip]

Archive with 2 entries (2 files):
- Supplementary data.pdf
- Supplementary Table_S1-S6.xlsx
