# Supplementary material for: GA4/GA7 Deficiency and Downregulated Ent-Kaurenoic Acid Oxidase Impair Seedless Mango Fruit Development
Source: Foods. 2025 Oct 30;14(21):3705. doi: 10.3390/foods14213705 (PMC12610870; doi:10.3390/foods14213705)
Supplement: Supplementary file 1 [file foods-14-03705-s001.zip › Supplementary Table_S1-S6.xlsx]

## Sheet: Table_S1
Table S1. Parent and daughter ions and fragmentation energy for each GAs
Index	Compounds	Q1 (Da)	Q3 (Da)	DP (V)	CE (V)
GA24	gibberellin A24	273.2	243.7	40	25
GA29	gibberellin A29	448	389	80	40
GA4	gibberellin A4	432.4	373.3	80	40
GA3	gibberellin A3	446.3	387.2	80	40
GA7	gibberellin A7	430.3	371.3	80	35
GA20	gibberellin A20	432.4	373.2	80	40
GA34	gibberellin A34	448.1	389.1	90	40
GA8	gibberellin A8	464.3	405.2	60	40
GA1	gibberellin A1	448.3	389.2	80	40

## Sheet: Table_S2
Table S2. Table of gibberellin detection results.
Index	Compounds	ECJ-1	ECJ-2	ECJ-3	EAJ-1	EAJ-2	EAJ-3	ECK-1	ECK-2	ECK-3	EAK-1	EAK-2	EAK-3
GA24	gibberellin A24	0.295794	0.290512	0.287414	0.28419	0.289446	0.286823	0.289964	0.286692	0.284587	0.287912	0.293654	0.289765
GA29	gibberellin A29	20.906	65.866	55.6562	18.652	17.8668	10.1861	9.83122	13.0408	13.5649	12.7087	23.5326	13.891
GA4	gibberellin A4	1.86648	2.15084	1.78206	0.0951401	0.0677953	0.0726627	1.77977	2.45384	2.4647	0.265814	0.230928	0.267791
GA3	gibberellin A3	0.0911877	0.0887866	0.0795207	0.0340264	0.0382534	0.0485843	0.425907	0.397556	0.324223	2.3454	2.16644	2.82783
GA7	gibberellin A7	2.63916	3.714	2.90961	0.125484	0.118309	0.112585	2.49594	3.35752	3.30818	0.144054	0.204378	0.176995
GA20	gibberellin A20	0.117557	0.157646	0.125534	N/A	N/A	N/A	0.115909	0.163618	0.169273	0.0642438	0.0844763	0.0684882
GA34	gibberellin A34	0.403774	0.45307	0.463368	N/A	N/A	N/A	0.501683	0.642236	0.484577	N/A	N/A	N/A
GA8	gibberellin A8	0.40976	0.31032	0.402459	0.642881	0.777312	0.622926	N/A	N/A	N/A	N/A	N/A	N/A
GA1	gibberellin A1	N/A	N/A	N/A	N/A	N/A	N/A	N/A	N/A	N/A	0.214898	0.237777	0.223089
GA12-ald	gibberellin A12 aldehyde	N/A	N/A	N/A	N/A	N/A	N/A	N/A	N/A	N/A	N/A	N/A	N/A
GA15	gibberellin A15	N/A	N/A	N/A	N/A	N/A	N/A	N/A	N/A	N/A	N/A	N/A	N/A
GA44	gibberellin A44	N/A	N/A	N/A	N/A	N/A	N/A	N/A	N/A	N/A	N/A	N/A	N/A
GA51	gibberellin A51	N/A	N/A	N/A	N/A	N/A	N/A	N/A	N/A	N/A	N/A	N/A	N/A
GA53	gibberellin A53	N/A	N/A	N/A	N/A	N/A	N/A	N/A	N/A	N/A	N/A	N/A	N/A
GA6	gibberellin A6	N/A	N/A	N/A	N/A	N/A	N/A	N/A	N/A	N/A	N/A	N/A	N/A
GA9	gibberellin A9	N/A	N/A	N/A	N/A	N/A	N/A	N/A	N/A	N/A	N/A	N/A	N/A
GA19	gibberellin A19	N/A	N/A	N/A	N/A	N/A	N/A	N/A	N/A	N/A	N/A	N/A	N/A
GA5	gibberellin A5	N/A	N/A	N/A	N/A	N/A	N/A	N/A	N/A	N/A	N/A	N/A	N/A

## Sheet: Table_S3
Table S3. List of differentially expressed genes.
ID	JBH3Y-1_fpkm	JBH3Y-2_fpkm	JBH3Y-3_fpkm	JBH3W-1_fpkm	JBH3W-2_fpkm	JBH3W-3_fpkm	KT2Y-1_fpkm	KT2Y-2_fpkm	KT2Y-3_fpkm	KT2W-1_fpkm	KT2W-2_fpkm	KT2W-3_fpkm	JBH3Y-1_count	JBH3Y-2_count	JBH3Y-3_count	JBH3W-1_count	JBH3W-2_count	JBH3W-3_count	KT2Y-1_count	KT2Y-2_count	KT2Y-3_count	KT2W-1_count	KT2W-2_count	KT2W-3_count	JBH3W_vs_JBH3Y.log2FoldChange	JBH3W_vs_JBH3Y.pvalue	JBH3W_vs_JBH3Y.padj	JBH3W_vs_JBH3Y.regulated	KT2W_vs_KT2Y.log2FoldChange	KT2W_vs_KT2Y.pvalue	KT2W_vs_KT2Y.padj	KT2W_vs_KT2Y.regulated	chr	start	end	strand	gene_name	gene_description	KEGG	KEGG pathway	NR	Tremble	KOG	GO	Pfam	TF-Family	TF-Category	TF-Classification
Mi00g00120.1	1.2977	1.5432	1.4257	0.3229	0.3133	0.4948	1.7622	1.0235	1.2419	0.8785	1.0259	0.6279	64	82	64	15	15	22	75	45	67	44	47	32	-1.6855	9.7e-08	2.7e-07	down	-0.4918	0.08907	0.14442	FALSE	Un_00001	195432	197021	-	Mi00g00120.1	-- && PPR70_ARATH RecName: Full=Pentatricopeptide repeat-containing protein At1g33350;	--	--	pentatricopeptide repeat-containing protein At1g33350 [Mangifera indica]	A0A067DWE8_CITSI SubName: Full=Uncharacterized protein {ECO:0000313|EMBL:KDO42941.1};	FOG: PPR repeat	--	PF01535.23:PPR repeat	--	--	--
Mi00g00690.1	3.4728	3.5489	3.1341	1.855	1.7001	1.9964	27.441	23.9666	27.1912	65.917	65.9769	66.6378	465	512	382	234	221	241	3171	2861	3983	8964	8207	9220	-0.638	3.2e-09	1e-08	FALSE	1.51466	3e-180	7e-178	up	Un_00002	471740	481102	-	Mi00g00690.1	-- && PDR3_TOBAC RecName: Full=Pleiotropic drug resistance protein 3; AltName: Full=NtPDR3;	K08711 ATP-binding cassette, subfamily G (WHITE), member 2, PDR | (RefSeq) pleiotropic drug resistance protein 3-like isoform X1 (A)	ko02010: ABC transporters	pleiotropic drug resistance protein 3-like [Mangifera indica]	A0A067DFT3_CITSI SubName: Full=Uncharacterized protein {ECO:0000313|EMBL:KDO41829.1};	Pleiotropic drug resistance proteins (PDR1-15), ABC superfamily	GO:0016021,integral component of membrane; GO:0140359,ABC-type transporter activity; GO:0005524,ATP binding; GO:0003674,molecular_function; GO:0005215,transporter activity; GO:0015399,primary active transmembrane transporter activity; GO:0022804,active transmembrane transporter activity; GO:0022857,transmembrane transporter activity; GO:0042626,ATPase-coupled transmembrane transporter activity; G…	PF01061.27:ABC-2 type transporter	--	--	--
Mi00g00760.1	2.7444	2.9752	2.3815	8.0049	7.649	8.1345	9.4598	9.804	10.7513	44.5522	47.0426	52.6493	119	139	94	327	322	318	354	379	510	1962	1895	2359	1.78494	9.2e-42	9.6e-41	up	2.43996	1e-190	2e-188	up	Un_00002	596071	597468	+	Mi00g00760.1	-- && UGT1_GARJA RecName: Full=Crocetin glucosyltransferase, chloroplastic; EC=2.4.1.271; AltName: Full=UDP-glucose glucosyltransferase 1; Short=GjUGT1; AltName: Full=UDP-glycosyltransferase 75L6; Flags: Precursor;	K11820 N-hydroxythioamide S-beta-glucosyltransferase [EC:2.4.1.195] | (RefSeq) UDP-glycosyltransferase 74B1-like (A)	ko00380: Tryptophan metabolism; ko00966: Glucosinolate biosynthesis; ko01100: Metabolic pathways; ko01110: Biosynthesis of secondary metabolites; ko01210: 2-Oxocarboxylic acid metabolism	UDP-glycosyltransferase 75C1-like [Mangifera indica]	A0A837A8K3_9ROSI RecName: Full=Glycosyltransferase {ECO:0000256|RuleBase:RU362057}; EC=2.4.1.- {ECO:0000256|RuleBase:RU362057};	UDP-glucuronosyl and UDP-glucosyl transferase	GO:0009507,chloroplast; GO:0016758,hexosyltransferase activity; GO:0008194,UDP-glycosyltransferase activity; GO:0003674,molecular_function; GO:0003824,catalytic activity; GO:0016740,transferase activity; GO:0016757,glycosyltransferase activity; GO:0005575,cellular_component; GO:0005622,intracellular anatomical structure; GO:0005737,cytoplasm; GO:0009536,plastid; GO:0043226,organelle; GO:0043227,m…	PF00201.21:UDP-glucoronosyl and UDP-glucosyl transferase	--	--	--
Mi00g00770.1	5.408	4.9551	5.1574	11.4076	12.4208	11.8438	23.9455	23.3604	21.8563	109.828	104.833	106.432	235	232	204	467	524	464	898	905	1039	4847	4232	4779	1.43772	6.5e-45	7.2e-44	up	2.39443	0	0	up	Un_00002	610469	611869	+	Mi00g00770.1	-- && UGT1_GARJA RecName: Full=Crocetin glucosyltransferase, chloroplastic; EC=2.4.1.271; AltName: Full=UDP-glucose glucosyltransferase 1; Short=GjUGT1; AltName: Full=UDP-glycosyltransferase 75L6; Flags: Precursor;	K11820 N-hydroxythioamide S-beta-glucosyltransferase [EC:2.4.1.195] | (RefSeq) UDP-glycosyltransferase 74B1-like (A)	ko00380: Tryptophan metabolism; ko00966: Glucosinolate biosynthesis; ko01100: Metabolic pathways; ko01110: Biosynthesis of secondary metabolites; ko01210: 2-Oxocarboxylic acid metabolism	crocetin glucosyltransferase, chloroplastic-like [Mangifera indica]	A0A837A8K3_9ROSI RecName: Full=Glycosyltransferase {ECO:0000256|RuleBase:RU362057}; EC=2.4.1.- {ECO:0000256|RuleBase:RU362057};	UDP-glucuronosyl and UDP-glucosyl transferase	GO:0009507,chloroplast; GO:0016758,hexosyltransferase activity; GO:0008194,UDP-glycosyltransferase activity; GO:0003674,molecular_function; GO:0003824,catalytic activity; GO:0016740,transferase activity; GO:0016757,glycosyltransferase activity; GO:0005575,cellular_component; GO:0005622,intracellular anatomical structure; GO:0005737,cytoplasm; GO:0009536,plastid; GO:0043226,organelle; GO:0043227,m…	PF00201.21:UDP-glucoronosyl and UDP-glucosyl transferase	--	--	--
Mi00g00910.1	5.2595	3.9474	4.6516	0.4837	0.4694	0.6108	2.6182	2.2576	2.1522	1.103	0.8789	1.0106	277	224	223	24	24	29	119	106	124	59	43	55	-2.914	7.4e-39	7.2e-38	down	-1.0487	1.5e-06	6.1e-06	down	Un_00002	777869	781204	-	Mi00g00910.1	-- && 4CL2_SOYBN RecName: Full=4-coumarate--CoA ligase 2; Short=4CL 2; EC=6.2.1.12; AltName: Full=4-coumaroyl-CoA synthase 2; AltName: Full=Clone 4CL16;	K01904 4-coumarate--CoA ligase [EC:6.2.1.12] | (RefSeq) 4-coumarate--CoA ligase 2-like (A)	ko00130: Ubiquinone and other terpenoid-quinone biosynthesis; ko00940: Phenylpropanoid biosynthesis; ko01100: Metabolic pathways; ko01110: Biosynthesis of secondary metabolites	4-coumarate--CoA ligase 2-like [Mangifera indica]	A0A3Q8DPD7_MANIN SubName: Full=4-coumarate:CoA ligase 2 {ECO:0000313|EMBL:AUZ94476.1};	Acyl-CoA synthetase	GO:0016207,4-coumarate-CoA ligase activity; GO:0005524,ATP binding; GO:0016405,CoA-ligase activity; GO:0009698,phenylpropanoid metabolic process; GO:0003674,molecular_function; GO:0003824,catalytic activity; GO:0016874,ligase activity; GO:0016877,ligase activity, forming carbon-sulfur bonds; GO:0016878,acid-thiol ligase activity; GO:0000166,nucleotide binding; GO:0005488,binding; GO:0017076,purin…	PF00501.31:AMP-binding enzyme	--	--	--
Mi00g02010.1	1.0643	0.6746	1.0552	0.0827	0.0535	0.0864	0.6918	0.6406	0.7356	0.0256	0.0279	0	41	28	37	3	2	3	23	22	31	1	1	0	-3.4171	6.9e-08	1.9e-07	down	NA	NA	NA	NA	Un_00005	653707	655822	+	Mi00g02010.1	-- && AAP8_ARATH RecName: Full=Amino acid permease 8; AltName: Full=Amino acid transporter AAP8;	K24917 amino acid permease | (RefSeq) amino acid permease 8-like (A)	--	amino acid permease 8-like [Mangifera indica]	V4TMZ3_CITCL RecName: Full=Aa_trans domain-containing protein {ECO:0000259|Pfam:PF01490};	Amino acid transporters	GO:0016021,integral component of membrane; GO:0016020,membrane; GO:0005886,plasma membrane; GO:0015172,acidic amino acid transmembrane transporter activity; GO:0015171,amino acid transmembrane transporter activity; GO:0015175,neutral amino acid transmembrane transporter activity; GO:0015293,symporter activity; GO:0015800,acidic amino acid transport; GO:0003333,amino acid transmembrane transport; …	PF01490.21:Transmembrane amino acid transporter protein	--	--	--
Mi00g02080.1	5.7187	5.9402	4.9501	2.0767	1.6413	1.6103	5.9699	5.0939	5.2194	2.9026	2.4108	2.3217	646	723	509	221	180	164	582	513	645	333	253	271	-1.4058	9.4e-36	8.5e-35	down	-0.9131	4.7e-16	4.3e-15	FALSE	Un_00006	29450	38120	+	Mi00g02080.1	-- && RQL4A_ARATH RecName: Full=ATP-dependent DNA helicase Q-like 4A; EC=3.6.4.12; AltName: Full=RecQ-like protein 4A; Short=AtRecQ4A; Short=AtRecQl4A; AltName: Full=SGS1-like protein; Short=AtSGS1;	K10901 bloom syndrome protein [EC:5.6.2.4] | (RefSeq) ATP-dependent DNA helicase Q-like 4A isoform X1 (A)	ko03440: Homologous recombination	ATP-dependent DNA helicase Q-like 4A isoform X1 [Mangifera indica]	A0A5C7H9T1_9ROSI RecName: Full=DNA helicase {ECO:0000256|ARBA:ARBA00012551}; EC=3.6.4.12 {ECO:0000256|ARBA:ARBA00012551};	ATP-dependent DNA helicase	GO:0005694,chromosome; GO:0005737,cytoplasm; GO:0005634,nucleus; GO:0009506,plasmodesma; GO:0043138,3'-5' DNA helicase activity; GO:0005524,ATP binding; GO:0016887,ATP hydrolysis activity; GO:0009378,four-way junction helicase activity; GO:0046872,metal ion binding; GO:0003676,nucleic acid binding; GO:0071215,cellular response to abscisic acid stimulus; GO:0070417,cellular response to cold; GO:00…	PF09382.13:RQC domain	--	--	--
Mi00g02120.1	2.1244	3.4214	2.4025	0.7296	1.1585	1.1782	2.6064	1.8222	2.4559	1.2304	1.6142	2.1164	34	59	35	11	18	17	36	26	43	20	24	35	-1.1422	0.00248	0.00432	down	-0.2939	0.40389	0.50422	FALSE	Un_00006	136756	137987	-	Mi00g02120.1	-- && --	--	--	50S ribosomal protein L18 isoform X1 [Mangifera indica]	A0A0B0NQ41_GOSAR SubName: Full=50S ribosomal L18 {ECO:0000313|EMBL:KHG16668.1};	Ubiquitin C-terminal hydrolase	GO:0005737,cytoplasm; GO:0005840,ribosome; GO:0003735,structural constituent of ribosome; GO:0006412,translation; GO:0003674,molecular_function; GO:0005198,structural molecule activity; GO:0006518,peptide metabolic process; GO:0006807,nitrogen compound metabolic process; GO:0008150,biological_process; GO:0008152,metabolic process; GO:0009058,biosynthetic process; GO:0009059,macromolecule biosynth…	PF00861.25:Ribosomal L18 of archaea, bacteria, mitoch. and chloroplast	--	--	--
Mi00g02780.1	0.9406	0.8729	0.7845	0.4068	0.3409	0.3188	0	0	0	0	0	0	108	108	82	44	38	33	0	0	0	0	0	0	-1.0495	8.2e-06	1.9e-05	down	NA	NA	NA	NA	Un_00008	148212	188434	+	Mi00g02780.1	-- && R13L1_ARATH RecName: Full=Putative disease resistance RPP13-like protein 1;	K13457 disease resistance protein RPM1 | (RefSeq) disease resistance protein RPM1-like (A)	ko04626: Plant-pathogen interaction	putative disease resistance protein RGA4 [Mangifera indica]	A0A067DED4_CITSI SubName: Full=Uncharacterized protein {ECO:0000313|EMBL:KDO41168.1};	Apoptotic ATPase	GO:0043531,ADP binding; GO:0005524,ATP binding; GO:0006952,defense response; GO:0051707,response to other organism; GO:0000166,nucleotide binding; GO:0003674,molecular_function; GO:0005488,binding; GO:0017076,purine nucleotide binding; GO:0030554,adenyl nucleotide binding; GO:0032553,ribonucleotide binding; GO:0032555,purine ribonucleotide binding; GO:0032559,adenyl ribonucleotide binding; GO:003…	PF00931.25:NB-ARC domain	--	--	--
Mi00g02980.1	2.5793	2.3087	2.6194	1.0221	1.0037	1.1062	8.0428	7.612	7.2617	5.6323	5.4911	5.5913	450	434	416	168	170	174	1211	1184	1386	998	890	1008	-1.0248	1e-18	5.2e-18	down	-0.2766	0.00013	0.00039	FALSE	Un_00008	325105	335771	-	Mi00g02980.1	-- && REC2_ARATH RecName: Full=Protein REDUCED CHLOROPLAST COVERAGE 2 {ECO:0000303|PubMed:26862170}; AltName: Full=Protein TPR-domain suppressor of STIMPY {ECO:0000303|PubMed:21185286};	K03255 protein TIF31 | (RefSeq) protein TSS-like (A)	--	protein TSS-like [Mangifera indica]	V4UKV3_CITCL RecName: Full=Clu domain-containing protein {ECO:0000259|PROSITE:PS51823};	Uncharacterized protein CLU1/cluA/TIF31 involved in mitochondrial morphology/distribution, also found associated with eIF-3	GO:0005737,cytoplasm; GO:0005829,cytosol; GO:0005634,nucleus; GO:0005886,plasma membrane; GO:0003729,mRNA binding; GO:0007049,cell cycle; GO:0019750,chloroplast localization; GO:0006996,organelle organization; GO:0003674,molecular_function; GO:0003676,nucleic acid binding; GO:0003723,RNA binding; GO:0005488,binding; GO:0097159,organic cyclic compound binding; GO:1901363,heterocyclic compound bind…	PF13424.9:Tetratricopeptide repeat	--	--	--
Mi00g03200.1	1.6534	1.4386	2.8381	24.8992	23.736	26.2478	1.0776	0.8114	1.1335	28.4892	21.468	32.8013	16	15	25	227	223	229	9	7	12	280	193	328	3.91798	1.6e-60	2.4e-59	up	4.94658	6.8e-54	2.5e-52	up	Un_00009	36945	37372	-	Mi00g03200.1	-- && --	--	--	uncharacterized protein LOC123216255 [Mangifera indica]	A0A2P5WS48_GOSBA SubName: Full=Uncharacterized protein {ECO:0000313|EMBL:PPR93912.1};	--	--	--	--	--	--
Mi00g03370.1	7.9411	7.6158	8.4331	15.2288	11.3424	14.2692	5.3982	3.6817	5.2748	4.6393	6.4395	6.3017	150	155	145	271	208	243	88	62	109	89	113	123	1.00385	1.6e-12	6.3e-12	up	0.4512	0.03215	0.05985	FALSE	Un_00009	284985	302459	+	Mi00g03370.1	-- && PXG4_ARATH RecName: Full=Probable peroxygenase 4; Short=AtPXG4; EC=1.11.2.3; AltName: Full=Caleosin-4;	K17991 peroxygenase [EC:1.11.2.3] | (RefSeq) probable peroxygenase 4 (A)	ko00073: Cutin, suberine and wax biosynthesis	probable peroxygenase 4 [Mangifera indica]	A0A540LVM3_MALBA SubName: Full=Uncharacterized protein {ECO:0000313|EMBL:TQD90426.1};	--	GO:0005811,lipid droplet; GO:0102070,18-hydroxyoleate peroxygenase activity; GO:0005509,calcium ion binding; GO:0004497,monooxygenase activity; GO:1990137,plant seed peroxidase activity; GO:0009819,drought recovery; GO:0009737,response to abscisic acid; GO:0003674,molecular_function; GO:0003824,catalytic activity; GO:0016491,oxidoreductase activity; GO:0016684,oxidoreductase activity, acting on p…	PF05042.16:Caleosin related protein	--	--	--
Mi00g03400.1	0.6513	1.0075	0.7155	2.3046	2.6836	2.7694	1.0063	2.9223	3.1754	5.9856	5.3752	4.2022	6	10	6	20	24	23	8	24	32	56	46	40	NA	NA	NA	NA	1.29126	0.00044	0.00124	up	Un_00009	336546	337345	+	Mi00g03400.1	-- && PXG5_ARATH RecName: Full=Probable peroxygenase 5; Short=AtPXG5; EC=1.11.2.3; AltName: Full=Caleosin-5;	K17991 peroxygenase [EC:1.11.2.3] | (RefSeq) probable peroxygenase 5 isoform X1 (A)	ko00073: Cutin, suberine and wax biosynthesis	probable peroxygenase 5 [Mangifera indica]	A0A4U5M4M0_POPAL SubName: Full=Calcium binding family protein {ECO:0000313|EMBL:TKR63750.1};	--	GO:0005783,endoplasmic reticulum; GO:0005811,lipid droplet; GO:0016020,membrane; GO:0102070,18-hydroxyoleate peroxygenase activity; GO:0005509,calcium ion binding; GO:0004497,monooxygenase activity; GO:1990137,plant seed peroxidase activity; GO:0003674,molecular_function; GO:0003824,catalytic activity; GO:0016491,oxidoreductase activity; GO:0016684,oxidoreductase activity, acting on peroxide as a…	PF05042.16:Caleosin related protein	--	--	--
Mi00g03760.1	143.855	143.38	142.792	126.892	123.049	120.858	6.4352	6.9277	7.7572	14.6305	15.5184	16.4568	8781	9430	7934	7297	7292	6651	339	377	518	907	880	1038	0.02204	0.47261	0.53019	FALSE	1.31627	1e-47	3.2e-46	up	Un_00012	56575	58908	+	Mi00g03760.1	-- && LRK91_ARATH RecName: Full=L-type lectin-domain containing receptor kinase IX.1 {ECO:0000303|PubMed:19773388}; Short=LecRK-IX.1 {ECO:0000303|PubMed:19773388}; EC=2.7.11.1 {ECO:0000255|PROSITE-ProRule:PRU00159}; Flags: Precursor;	K13430 serine/threonine-protein kinase PBS1 [EC:2.7.11.1] | (RefSeq) probable serine/threonine-protein kinase PBL7 (A)	ko04626: Plant-pathogen interaction	L-type lectin-domain containing receptor kinase IX.1-like [Mangifera indica]	A0A067DRJ3_CITSI RecName: Full=Protein kinase domain-containing protein {ECO:0000259|PROSITE:PS50011}; Flags: Fragment;	--	GO:0016021,integral component of membrane; GO:0005886,plasma membrane; GO:0005524,ATP binding; GO:0030246,carbohydrate binding; GO:0106310,protein serine kinase activity; GO:0004675,transmembrane receptor protein serine/threonine kinase activity; GO:0042742,defense response to bacterium; GO:0002229,defense response to oomycetes; GO:0010942,positive regulation of cell death; GO:0010726,positive re…	PF00139.22:Legume lectin domain	--	--	--
Mi00g03790.1	60.5274	63.4029	53.435	58.686	54.224	53.3862	2.5861	2.2585	3.5037	4.7773	6.6589	5.8458	2495	2816	2005	2279	2170	1984	92	83	158	200	255	249	0.14178	0.01245	0.01954	FALSE	1.21838	3.8e-12	2.7e-11	up	Un_00012	70740	72824	+	Mi00g03790.1	-- && LRK91_ARATH RecName: Full=L-type lectin-domain containing receptor kinase IX.1 {ECO:0000303|PubMed:19773388}; Short=LecRK-IX.1 {ECO:0000303|PubMed:19773388}; EC=2.7.11.1 {ECO:0000255|PROSITE-ProRule:PRU00159}; Flags: Precursor;	K13430 serine/threonine-protein kinase PBS1 [EC:2.7.11.1] | (RefSeq) probable serine/threonine-protein kinase PBL7 (A)	ko04626: Plant-pathogen interaction	L-type lectin-domain containing receptor kinase IX.1-like [Mangifera indica]	A0A2H5QCN6_CITUN RecName: Full=Protein kinase domain-containing protein {ECO:0000259|PROSITE:PS50011};	--	GO:0016021,integral component of membrane; GO:0005886,plasma membrane; GO:0005524,ATP binding; GO:0030246,carbohydrate binding; GO:0106310,protein serine kinase activity; GO:0004675,transmembrane receptor protein serine/threonine kinase activity; GO:0042742,defense response to bacterium; GO:0002229,defense response to oomycetes; GO:0010942,positive regulation of cell death; GO:0010726,positive re…	PF00069.28:Protein kinase domain	--	--	--
Mi00g04470.1	0.9483	1.4668	1.1575	4.2499	3.1473	3.6229	0.6104	0.5909	0.5779	1.7636	1.0207	2.2432	9	15	10	38	29	31	5	5	6	17	9	22	1.85433	6.1e-06	1.4e-05	up	NA	NA	NA	NA	Un_00015	206733	207131	-	Mi00g04470.1	-- && --	K06995 uncharacterized protein | (RefSeq) uncharacterized protein LOC123228952 (A)	--	uncharacterized protein LOC123209750 [Mangifera indica]	A0A5C7I9C9_9ROSI RecName: Full=Cupin_3 domain-containing protein {ECO:0000259|Pfam:PF05899};	--	--	PF05899.15:EutQ-like cupin domain	--	--	--
Mi00g04550.1	0.9703	1.3116	1.5294	0.403	0.4128	0.386	4.3383	4.6018	4.184	2.2015	1.9867	2.2046	92	134	132	36	38	33	355	389	434	212	175	216	-1.4271	3.9e-09	1.2e-08	down	-0.858	1e-12	7.8e-12	FALSE	Un_00015	256181	259335	+	Mi00g04550.1	-- && PXL1_ARATH RecName: Full=Leucine-rich repeat receptor-like protein kinase PXL1; EC=2.7.11.1; AltName: Full=Protein PHLOEM INTERCALATED WITH XYLEM-LIKE 1; Flags: Precursor;	K27590 tyrosine-sulfated glycopeptide receptor | (RefSeq) probable leucine-rich repeat receptor-like protein kinase At2g33170 (A)	--	leucine-rich repeat receptor-like protein kinase PXL1 [Mangifera indica]	A0A2H5NT34_CITUN RecName: Full=Protein kinase domain-containing protein {ECO:0000259|PROSITE:PS50011};	--	GO:0016021,integral component of membrane; GO:0005886,plasma membrane; GO:0005524,ATP binding; GO:0106310,protein serine kinase activity; GO:0004674,protein serine/threonine kinase activity; GO:0030154,cell differentiation; GO:0010087,phloem or xylem histogenesis; GO:0010067,procambium histogenesis; GO:0006468,protein phosphorylation; GO:0000166,nucleotide binding; GO:0003674,molecular_function; …	PF00069.28:Protein kinase domain	--	--	--
Mi00g04720.1	5.7236	6.3858	5.7527	2.0682	2.2578	2.5664	7.267	6.1468	7.5696	5.3658	5.735	4.9203	188	226	172	64	72	76	206	180	272	179	175	167	-1.1402	3.8e-11	1.3e-10	down	-0.2142	0.13545	0.20623	FALSE	Un_00016	181182	187287	+	Mi00g04720.1	-- && PA71H_ARATH RecName: Full=Protein PAM71-homolog, chloroplastic {ECO:0000303|PubMed:27020959}; AltName: Full=GDT1-like protein 2 {ECO:0000305}; AltName: Full=PHOTOSYNTHESIS AFFECTED MUTANT71-homolog {ECO:0000303|PubMed:27020959}; Flags: Precursor;	K23541 Ca2+/H+ antiporter, TMEM165/GDT1 family | (RefSeq) GDT1-like protein 4 (A)	--	protein PAM71-homolog, chloroplastic-like [Mangifera indica]	D7TS66_VITVI RecName: Full=GDT1 family protein {ECO:0000256|RuleBase:RU365102};	Predicted membrane protein	GO:0009507,chloroplast; GO:0009941,chloroplast envelope; GO:0009706,chloroplast inner membrane; GO:0005794,Golgi apparatus; GO:0016021,integral component of membrane; GO:0015085,calcium ion transmembrane transporter activity; GO:0005384,manganese ion transmembrane transporter activity; GO:0046873,metal ion transmembrane transporter activity; GO:0070588,calcium ion transmembrane transport; GO:0019…	PF01169.22:Uncharacterized protein family UPF0016	--	--	--
Mi00g04930.1	6.1143	6.4106	6.1668	15.1732	14.8098	15.9942	1.1848	1.1001	0.9156	4.7258	4.3578	4.6448	293	331	269	685	689	691	49	47	48	230	194	230	1.53344	4.6e-68	7.8e-67	up	2.28898	5.1e-34	1e-32	up	Un_00018	30136	31680	+	Mi00g04930.1	-- && C89A9_ARATH RecName: Full=Cytochrome P450 89A9 {ECO:0000303|PubMed:23723324}; EC=1.14.14.- {ECO:0000269|PubMed:23723324};	K24184 cytochrome P450 family 89 subfamily A [EC:1.14.-.-] | (RefSeq) cytochrome P450 89A2-like (A)	--	cytochrome P450 89A2-like [Mangifera indica]	A0A5N6RGU9_9ROSI SubName: Full=Uncharacterized protein {ECO:0000313|EMBL:KAE8077536.1};	Cytochrome P450 CYP2 subfamily	GO:0005829,cytosol; GO:0005789,endoplasmic reticulum membrane; GO:0016021,integral component of membrane; GO:0016020,membrane; GO:0106371,fluorescent chlorophyll catabolite monooxygenase (deformylase) activity; GO:0020037,heme binding; GO:0005506,iron ion binding; GO:0003958,NADPH-hemoprotein reductase activity; GO:0016709,oxidoreductase activity, acting on paired donors, with incorporation or re…	PF00067.25:Cytochrome P450	--	--	--
Mi00g04960.1	11.139	11.708	11.1223	21.836	23.2084	23.2525	11.1968	12.0028	10.1822	19.1879	17.2531	21.1579	483	547	439	892	977	909	419	464	483	845	695	948	1.24279	4.5e-63	7e-62	up	0.96715	2.7e-22	3.5e-21	FALSE	Un_00018	53392	54789	-	Mi00g04960.1	-- && PDS_ONCHC RecName: Full=15-cis-phytoene desaturase, chloroplastic/chromoplastic {ECO:0000305}; EC=1.3.5.5 {ECO:0000250|UniProtKB:A2XDA1}; AltName: Full=Phytoene dehydrogenase {ECO:0000305}; Short=OgPDS {ECO:0000303|PubMed:20635095}; AltName: Full=Phytoene desaturase; Flags: Precursor;	K02293 15-cis-phytoene desaturase [EC:1.3.5.5] | (RefSeq) 15-cis-phytoene desaturase, chloroplastic/chromoplastic (A)	ko00906: Carotenoid biosynthesis; ko01100: Metabolic pathways; ko01110: Biosynthesis of secondary metabolites	15-cis-phytoene desaturase, chloroplastic/chromoplastic [Mangifera indica]	A0A5C7H9K4_9ROSI RecName: Full=Amino_oxidase domain-containing protein {ECO:0000259|Pfam:PF01593};	--	GO:0009507,chloroplast; GO:0009509,chromoplast; GO:0016020,membrane; GO:0071949,FAD binding; GO:0016166,phytoene dehydrogenase activity; GO:0016120,carotene biosynthetic process; GO:0016117,carotenoid biosynthetic process; GO:0051289,protein homotetramerization; GO:0000166,nucleotide binding; GO:0003674,molecular_function; GO:0005488,binding; GO:0036094,small molecule binding; GO:0043167,ion bind…	PF01593.27:Flavin containing amine oxidoreductase	--	--	--
Mi00g05090.1	0.0502	0.233	0.0552	0.4798	0.5173	0.3342	1.222	1.0139	1.0099	2.2251	1.8379	2.2842	1	5	1	9	10	6	21	18	22	45	34	47	NA	NA	NA	NA	1.15218	0.0008	0.00216	up	Un_00018	139989	145122	-	Mi00g05090.1	-- && MWL2_ARATH RecName: Full=Protein MODIFYING WALL LIGNIN-2 {ECO:0000303|PubMed:26930070}; Short=MWL-2 {ECO:0000303|PubMed:26930070}; Flags: Precursor;	--	--	uncharacterized protein LOC123220010 [Mangifera indica]	A0A067EBD4_CITSI SubName: Full=Uncharacterized protein {ECO:0000313|EMBL:KDO52524.1};	--	GO:0016021,integral component of membrane; GO:0016020,membrane; GO:0005886,plasma membrane; GO:0009809,lignin biosynthetic process; GO:0009808,lignin metabolic process; GO:0006725,cellular aromatic compound metabolic process; GO:0008150,biological_process; GO:0008152,metabolic process; GO:0009058,biosynthetic process; GO:0009698,phenylpropanoid metabolic process; GO:0009699,phenylpropanoid biosyn…	PF06749.15:Protein of unknown function (DUF1218)	--	--	--
Mi00g05110.1	46.2946	39.9737	43.411	98.544	97.0728	99.1227	41.4772	34.4944	39.4462	46.9665	44.7603	48.882	560	521	478	1123	1140	1081	433	372	522	577	503	611	1.42174	4.9e-88	1.1e-86	up	0.46357	1.7e-06	7.1e-06	FALSE	Un_00018	167613	170503	+	Mi00g05110.1	-- && LEA65_ARATH RecName: Full=Late embryogenesis abundant protein At5g17165;	--	--	late embryogenesis abundant protein At5g17165-like [Mangifera indica]	A0A5C7GVZ8_9ROSI SubName: Full=Uncharacterized protein {ECO:0000313|EMBL:TXG48677.1};	--	--	PF03242.16:Late embryogenesis abundant protein	--	--	--
Mi00g05120.1	4.1938	3.8236	3.3802	7.2544	6.5824	6.4319	3.4796	3.0115	3.1304	3.2335	2.9856	3.0349	567	557	416	924	864	784	406	363	463	444	375	424	1.06466	1.9e-38	1.8e-37	up	0.12343	0.23079	0.32071	FALSE	Un_00018	192616	198603	+	Mi00g05120.1	-- && PP241_ARATH RecName: Full=Pentatricopeptide repeat-containing protein At3g18110, chloroplastic; AltName: Full=Protein EMBRYO DEFECTIVE 1270; Flags: Precursor;	--	--	pentatricopeptide repeat-containing protein At3g18110, chloroplastic-like [Mangifera indica]	A0A2H5QMF5_CITUN RecName: Full=PPR_long domain-containing protein {ECO:0000259|Pfam:PF17177};	FOG: PPR repeat	GO:0009507,chloroplast; GO:0009570,chloroplast stroma; GO:0009534,chloroplast thylakoid; GO:0003723,RNA binding; GO:0031425,chloroplast RNA processing; GO:0009793,embryo development ending in seed dormancy; GO:0003674,molecular_function; GO:0003676,nucleic acid binding; GO:0005488,binding; GO:0097159,organic cyclic compound binding; GO:1901363,heterocyclic compound binding; GO:0006139,nucleobase-…	PF13041.9:PPR repeat family	--	--	--
Mi00g05460.1	1.3946	0.8375	1.1266	6.5311	5.5771	6.0512	2.7092	1.4723	2.1372	3.0291	2.2518	2.3421	34	22	25	150	132	133	57	32	57	75	51	59	2.67668	4.8e-30	3.7e-29	up	0.45294	0.09831	0.1573	FALSE	Un_00021	383	1168	-	Mi00g05460.1	-- && --	--	--	uncharacterized protein LOC116109851 [Pistacia vera]	E6NUA1_JATCU SubName: Full=JHL23C09.7 protein {ECO:0000313|EMBL:BAJ53211.1};	--	--	PF01107.21:Viral movement protein (MP)	--	--	--
Mi00g05470.1	1.4018	0.7491	1.0733	3.4719	3.5003	4.0991	0.3445	0.2859	0.4659	0.2928	0.2286	0.37	33	19	23	77	80	87	7	6	12	7	5	9	2.02184	2.1e-13	8.6e-13	up	NA	NA	NA	NA	Un_00021	3080	3838	+	Mi00g05470.1	-- && --	--	--	uncharacterized protein LOC123213391 [Mangifera indica]	E6NUA1_JATCU SubName: Full=JHL23C09.7 protein {ECO:0000313|EMBL:BAJ53211.1};	--	--	PF01107.21:Viral movement protein (MP)	--	--	--
Mi00g05480.1	0.8923	1.0082	0.8951	2.471	1.4387	1.5923	0.5395	0.8268	1.1703	1.2606	1.1276	1.3141	23	28	21	60	36	37	12	19	33	33	27	35	1.20911	0.00023	0.00046	up	0.70883	0.06321	0.10767	FALSE	Un_00021	9369	10199	+	Mi00g05480.1	-- && --	--	--	uncharacterized protein LOC123213391 [Mangifera indica]	V4M6R6_EUTSA RecName: Full=CCHC-type domain-containing protein {ECO:0000259|PROSITE:PS50158};	--	GO:0003676,nucleic acid binding; GO:0008270,zinc ion binding; GO:0003674,molecular_function; GO:0005488,binding; GO:0097159,organic cyclic compound binding; GO:1901363,heterocyclic compound binding; GO:0043167,ion binding; GO:0043169,cation binding; GO:0046872,metal ion binding; GO:0046914,transition metal ion binding	PF01107.21:Viral movement protein (MP)	--	--	--
Mi00g05640.1	0.2621	0.3406	0.4991	0.4081	0.576	0.5427	0.6884	1.1172	0.8466	1.6346	1.5048	1.9279	15	21	26	22	32	28	34	57	53	95	80	114	0.71474	0.06209	0.08616	FALSE	1.11267	3.9e-06	1.6e-05	up	Un_00021	200485	206024	-	Mi00g05640.1	-- && LRK10_WHEAT RecName: Full=Rust resistance kinase Lr10 {ECO:0000312|EMBL:AAC49629.1}; EC=2.7.11.1; AltName: Full=Probable receptor-like serine/threonine-protein kinase LRK10; Flags: Precursor;	K13416 brassinosteroid insensitive 1-associated receptor kinase 1 [EC:2.7.10.1 2.7.11.1] | (RefSeq) BRASSINOSTEROID INSENSITIVE 1-associated receptor kinase 1-like isoform X1 (A)	ko04016: MAPK signaling pathway - plant; ko04075: Plant hormone signal transduction; ko04626: Plant-pathogen interaction	rust resistance kinase Lr10-like [Mangifera indica]	V4W654_CITCL RecName: Full=Non-specific serine/threonine protein kinase {ECO:0000256|ARBA:ARBA00012513}; EC=2.7.11.1 {ECO:0000256|ARBA:ARBA00012513};	Serine/threonine protein kinase	GO:0016021,integral component of membrane; GO:0005886,plasma membrane; GO:0005524,ATP binding; GO:0106310,protein serine kinase activity; GO:0004674,protein serine/threonine kinase activity; GO:0006468,protein phosphorylation; GO:0000166,nucleotide binding; GO:0003674,molecular_function; GO:0005488,binding; GO:0017076,purine nucleotide binding; GO:0030554,adenyl nucleotide binding; GO:0032553,rib…	PF00069.28:Protein kinase domain	--	--	--
Mi00g06210.1	2.1944	2.8461	1.7926	11.4076	11.7072	10.5162	7.3673	8.0784	7.4836	28.4211	25.6198	29.5132	78	109	58	382	404	337	226	256	291	1026	846	1084	2.52446	2e-67	3.3e-66	up	2.04481	2.5e-98	2e-96	up	Un_00026	15821	17489	+	Mi00g06210.1	-- && E1314_ARATH RecName: Full=Glucan endo-1,3-beta-glucosidase 14; EC=3.2.1.39; AltName: Full=(1->3)-beta-glucan endohydrolase 14; Short=(1->3)-beta-glucanase 14; AltName: Full=Beta-1,3-endoglucanase 14; Short=Beta-1,3-glucanase 14; Flags: Precursor;	K19891 glucan endo-1,3-beta-glucosidase 1/2/3 [EC:3.2.1.39] | (RefSeq) glucan endo-1,3-beta-glucosidase 3-like (A)	ko00500: Starch and sucrose metabolism; ko01100: Metabolic pathways	glucan endo-1,3-beta-glucosidase 14 isoform X1 [Mangifera indica]	A0A2C9V1N1_MANES RecName: Full=Glucan endo-1,3-beta-D-glucosidase {ECO:0000256|ARBA:ARBA00012780}; EC=3.2.1.39 {ECO:0000256|ARBA:ARBA00012780}; AltName: Full=(1->3)-beta-glucan endohydrolase {ECO:0000256|ARBA:ARBA00033335}; AltName: Full=Beta-1,3-endoglucanase {ECO:0000256|ARBA:ARBA00033417};	--	GO:0046658,anchored component of plasma membrane; GO:0005737,cytoplasm; GO:0005576,extracellular region; GO:0005634,nucleus; GO:0042973,glucan endo-1,3-beta-D-glucosidase activity; GO:0005975,carbohydrate metabolic process; GO:0071555,cell wall organization; GO:0006952,defense response; GO:0003674,molecular_function; GO:0003824,catalytic activity; GO:0004553,hydrolase activity, hydrolyzing O-glyc…	PF00332.21:Glycosyl hydrolases family 17	--	--	--
Mi00g06310.1	3.2881	2.9697	3.2486	1.2415	1.6139	1.0036	1.5086	1.5594	1.3314	1.1516	0.9977	1.4736	149	145	134	53	71	41	59	63	66	53	42	69	-1.0599	2e-07	5.5e-07	down	-0.0962	0.70499	0.77651	FALSE	Un_00026	66867	72736	-	Mi00g06310.1	-- && RGAP1_ARATH RecName: Full=Rho GTPase-activating protein 1; AltName: Full=Rho-type GTPase-activating protein 1;	--	--	rho GTPase-activating protein 1-like [Mangifera indica]	A0A5C7IWJ7_9ROSI SubName: Full=Uncharacterized protein {ECO:0000313|EMBL:TXG73595.1};	GTPase-activator protein	GO:0005096,GTPase activator activity; GO:0007165,signal transduction; GO:0003674,molecular_function; GO:0008047,enzyme activator activity; GO:0030234,enzyme regulator activity; GO:0030695,GTPase regulator activity; GO:0060589,nucleoside-triphosphatase regulator activity; GO:0098772,molecular function regulator activity; GO:0007154,cell communication; GO:0008150,biological_process; GO:0009987,cell…	PF00620.30:RhoGAP domain	--	--	--
Mi00g06630.1	18.8268	20.3125	19.1314	2.6645	3.0704	3.1324	24.2692	33.8757	27.0333	8.2646	5.9108	8.2748	240	279	222	32	38	36	267	385	377	107	70	109	-2.4813	3.6e-37	3.4e-36	down	-1.7429	4.1e-25	6e-24	down	Un_00028	37723	38133	+	Mi00g06630.1	-- && H31_ARATH RecName: Full=Histone H3.1;	K11253 histone H3 | (RefSeq) histone H3.2 (A)	--	histone H3.2 [Zea mays]	A0A1U7XR83_NICSY RecName: Full=Histone H3 {ECO:0000256|RuleBase:RU004471};	Histones H3 and H4	GO:0010369,chromocenter; GO:0005829,cytosol; GO:0005576,extracellular region; GO:0000786,nucleosome; GO:0005634,nucleus; GO:0005886,plasma membrane; GO:0009536,plastid; GO:0003677,DNA binding; GO:0046982,protein heterodimerization activity; GO:0030527,structural constituent of chromatin; GO:0003674,molecular_function; GO:0003676,nucleic acid binding; GO:0005488,binding; GO:0097159,organic cyclic …	PF00125.27:Core histone H2A/H2B/H3/H4	--	--	--
Mi00g06650.1	0.988	0.8982	1.2183	0.321	0.3115	0.3802	1.6354	1.4701	1.8247	0.6154	0.7596	0.8781	49	48	55	15	15	17	70	65	99	31	35	45	-1.3788	7.3e-05	0.00015	down	-0.9537	0.00026	0.00077	FALSE	Un_00028	68647	74358	-	Mi00g06650.1	-- && --	--	--	probable glucan 1,3-beta-glucosidase A isoform X1 [Mangifera indica]	A0A067EZY2_CITSI SubName: Full=Uncharacterized protein {ECO:0000313|EMBL:KDO60648.1};	--	GO:0015629,actin cytoskeleton; GO:0005737,cytoplasm; GO:0005576,extracellular region; GO:0016021,integral component of membrane; GO:0051015,actin filament binding; GO:0016985,mannan endo-1,4-beta-mannosidase activity; GO:0030674,protein-macromolecule adaptor activity; GO:0051017,actin filament bundle assembly; GO:0005975,carbohydrate metabolic process; GO:0016477,cell migration; GO:0007163,establ…	PF00150.21:Cellulase (glycosyl hydrolase family 5)	--	--	--
Mi00g06660.1	1.5975	0.8087	1.7018	0	0	0	0.5609	0.543	1.062	0	0	0	33	18	32	0	0	0	10	10	24	0	0	0	-6.9313	4.4e-08	1.2e-07	down	NA	NA	NA	NA	Un_00028	109686	110888	-	Mi00g06660.1	-- && NFYB9_ARATH RecName: Full=Nuclear transcription factor Y subunit B-9; Short=AtNF-YB-9; AltName: Full=Protein LEAFY COTYLEDON 1;	K08065 nuclear transcription Y subunit beta | (RefSeq) nuclear transcription factor Y subunit B-6 isoform X1 (A)	--	nuclear transcription factor Y subunit B-9-like [Mangifera indica]	E0ADH2_9ROSI SubName: Full=LEC1 transcription factor {ECO:0000313|EMBL:ADK91820.1};	CCAAT-binding factor, subunit A (HAP3)	GO:0016602,CCAAT-binding factor complex; GO:0003682,chromatin binding; GO:0001228,DNA-binding transcription activator activity, RNA polymerase II-specific; GO:0003700,DNA-binding transcription factor activity; GO:0000981,DNA-binding transcription factor activity, RNA polymerase II-specific; GO:0046982,protein heterodimerization activity; GO:0043565,sequence-specific DNA binding; GO:0009738,abscis…	PF00808.26:Histone-like transcription factor (CBF/NF-Y) and archaeal histone	NF-YB	TF	NF-Y->NF-YB
Mi00g06790.1	0.8392	1.1034	0.922	2.1528	2.3772	2.3531	2.6202	1.6997	2.2375	4.9121	4.3914	4.8054	36	51	36	87	99	91	97	65	105	214	175	213	1.49707	8.4e-11	2.9e-10	up	1.28579	1.5e-13	1.2e-12	up	Un_00029	72236	74810	+	Mi00g06790.1	-- && TAR4_ARATH RecName: Full=Tryptophan aminotransferase-related protein 4; EC=2.6.1.-;	K16903 L-tryptophan---pyruvate aminotransferase [EC:2.6.1.99] | (RefSeq) tryptophan aminotransferase-related protein 2-like (A)	ko00380: Tryptophan metabolism; ko01100: Metabolic pathways; ko04075: Plant hormone signal transduction	tryptophan aminotransferase-related protein 4-like [Mangifera indica]	A0A5C7H912_9ROSI SubName: Full=Uncharacterized protein {ECO:0000313|EMBL:TXG53239.1};	--	GO:0016021,integral component of membrane; GO:0016846,carbon-sulfur lyase activity; GO:0008483,transaminase activity; GO:0006520,cellular amino acid metabolic process; GO:0003674,molecular_function; GO:0003824,catalytic activity; GO:0016829,lyase activity; GO:0016740,transferase activity; GO:0016769,transferase activity, transferring nitrogenous groups; GO:0006082,organic acid metabolic process; …	PF04864.16:Allinase	--	--	--
Mi00g06880.1	5.1305	5.2628	6.6448	1.8917	2.0582	2.0966	4.6307	5.2701	5.1834	3.5095	3.1391	2.7177	95	105	112	33	37	35	74	87	105	66	54	52	-1.2562	1.8e-07	5e-07	down	-0.5116	0.02367	0.0457	FALSE	Un_00029	179399	181153	+	Mi00g06880.1	-- && OHP2_ARATH RecName: Full=Light-harvesting complex-like protein OHP2, chloroplastic {ECO:0000305}; AltName: Full=One-helix protein 2 {ECO:0000303|PubMed:12805611}; AltName: Full=Protein LIGHT-HARVESTING LIKE 6 {ECO:0000303|PubMed:29438089}; Flags: Precursor;	--	--	light-harvesting complex-like protein OHP2, chloroplastic [Mangifera indica]	I1NH47_SOYBN SubName: Full=Uncharacterized protein {ECO:0000313|EMBL:KRG91693.1, ECO:0000313|EnsemblPlants:KRG91693};	--	GO:0009507,chloroplast; GO:0009534,chloroplast thylakoid; GO:0009535,chloroplast thylakoid membrane; GO:0016021,integral component of membrane; GO:0005634,nucleus; GO:0010207,photosystem II assembly; GO:0009642,response to light intensity; GO:0006091,generation of precursor metabolites and energy; GO:0008150,biological_process; GO:0008152,metabolic process; GO:0009987,cellular process; GO:0015979…	PF00504.24:Chlorophyll A-B binding protein	--	--	--
Mi00g07150.1	24.1105	25.803	25.5633	10.0188	10.6205	11.2639	46.1293	45.3004	44.207	25.2734	25.2658	24.2224	1548	1785	1494	606	662	652	2556	2593	3105	1648	1507	1607	-1.0069	1.6e-52	2.1e-51	down	-0.6819	1.5e-31	2.8e-30	FALSE	Un_00032	58621	62431	+	Mi00g07150.1	-- && ARFI_ARATH RecName: Full=Auxin response factor 9;	K14486 auxin response factor | (RefSeq) auxin response factor 18-like isoform X1 (A)	ko04075: Plant hormone signal transduction	auxin response factor 18-like isoform X1 [Mangifera indica]	A0A067HEU1_CITSI RecName: Full=Auxin response factor {ECO:0000256|RuleBase:RU004561};	--	GO:0005634,nucleus; GO:0003700,DNA-binding transcription factor activity; GO:0000976,transcription cis-regulatory region binding; GO:0009734,auxin-activated signaling pathway; GO:0003674,molecular_function; GO:0140110,transcription regulator activity; GO:0001067,transcription regulatory region nucleic acid binding; GO:0003676,nucleic acid binding; GO:0003677,DNA binding; GO:0003690,double-strande…	PF06507.16:Auxin response factor	B3-ARF	TF	B3->B3-ARF
Mi00g07210.1	0.6502	0.6744	0.3781	2.0704	2.0091	1.8665	0.1773	0	0.1049	0.0377	0.1647	0.037	17	19	9	51	51	44	4	0	3	1	4	1	2.02761	5.1e-09	1.6e-08	up	NA	NA	NA	NA	Un_00032	88752	89707	-	Mi00g07210.1	-- && MYB08_ANTMA RecName: Full=Myb-related protein 308;	K09422 transcription factor MYB, plant | (RefSeq) myb-related protein 308-like (A)	--	myb-related protein 308-like [Mangifera indica]	A0A2N9IJB5_FAGSY SubName: Full=Uncharacterized protein {ECO:0000313|EMBL:SPD24942.1};	Transcription factor, Myb superfamily	GO:0005634,nucleus; GO:0003677,DNA binding; GO:0003674,molecular_function; GO:0003676,nucleic acid binding; GO:0005488,binding; GO:0097159,organic cyclic compound binding; GO:1901363,heterocyclic compound binding; GO:0005575,cellular_component; GO:0005622,intracellular anatomical structure; GO:0043226,organelle; GO:0043227,membrane-bounded organelle; GO:0043229,intracellular organelle; GO:0043231…	PF00249.34:Myb-like DNA-binding domain	MYB	TF	MYB->MYB
Mi00g07350.1	39.926	40.0675	35.419	168.904	168.316	148.581	42.609	44.0281	46.8239	118.268	127.053	120.983	1304	1410	1053	5197	5337	4375	1201	1282	1673	3923	3855	4083	2.30793	0	0	up	1.63281	2e-174	4e-172	up	Un_00033	23120	24771	+	Mi00g07350.1	-- && GID1B_ARATH RecName: Full=Gibberellin receptor GID1B; EC=3.-.-.-; AltName: Full=AtCXE14; AltName: Full=Carboxylesterase 14; AltName: Full=GID1-like protein 2; AltName: Full=Protein GA INSENSITIVE DWARF 1B; Short=AtGID1B;	K14493 gibberellin receptor GID1 [EC:3.-.-.-] | (RefSeq) gibberellin receptor GID1B-like isoform X1 (A)	ko04075: Plant hormone signal transduction	gibberellin receptor GID1B-like isoform X1 [Mangifera indica]	A0A2H5NL78_CITUN RecName: Full=Abhydrolase_3 domain-containing protein {ECO:0000259|Pfam:PF07859};	Arylacetamide deacetylase	GO:0005737,cytoplasm; GO:0005634,nucleus; GO:0010331,gibberellin binding; GO:0016787,hydrolase activity; GO:0048444,floral organ morphogenesis; GO:0048530,fruit morphogenesis; GO:0010476,gibberellin mediated signaling pathway; GO:0010629,negative regulation of gene expression; GO:1905516,positive regulation of fertilization; GO:0009939,positive regulation of gibberellic acid mediated signaling pa…	PF07859.16:alpha/beta hydrolase fold	--	--	--
Mi00g07470.1	3.4756	3.353	3.2907	2.1844	1.8842	1.9529	6.5973	7.1814	6.3123	2.2064	2.2398	3.3414	152	158	131	90	80	77	249	280	302	98	91	151	-0.5136	0.00323	0.00555	FALSE	-1.1862	5.6e-13	4.3e-12	down	Un_00033	152577	153986	+	Mi00g07470.1	-- && SCL3_ARATH RecName: Full=Scarecrow-like protein 3 {ECO:0000303|PubMed:10341448}; Short=AtSCL3 {ECO:0000303|PubMed:10341448}; AltName: Full=GRAS family protein 5; Short=AtGRAS-5;	K14494 DELLA protein | (RefSeq) DELLA protein GAI (A)	ko04075: Plant hormone signal transduction	scarecrow-like protein 3 [Mangifera indica]	A0A061GTH9_THECC SubName: Full=Scarecrow-like 3 {ECO:0000313|EMBL:EOY32806.1};	--	GO:0005634,nucleus; GO:0003700,DNA-binding transcription factor activity; GO:0043565,sequence-specific DNA binding; GO:0006355,regulation of DNA-templated transcription; GO:0009739,response to gibberellin; GO:0003674,molecular_function; GO:0140110,transcription regulator activity; GO:0003676,nucleic acid binding; GO:0003677,DNA binding; GO:0005488,binding; GO:0097159,organic cyclic compound bindi…	PF03514.17:GRAS domain family	GRAS	TF	GRAS
Mi00g07860.1	1.435	1.0201	1.3416	2.0093	2.2485	1.8118	0.4776	0.3082	0.4186	0.7666	0.723	0.783	94	72	80	124	143	107	27	18	30	51	44	53	0.91809	1.3e-06	3.2e-06	FALSE	1.09537	0.00053	0.00147	up	Un_00036	141910	146433	+	Mi00g07860.1	-- && DUR3_ARATH RecName: Full=Urea-proton symporter DUR3; Short=AtDUR3; AltName: Full=High-affinity urea active transporter DUR3;	K20989 urea-proton symporter | (RefSeq) urea-proton symporter DUR3-like isoform X1 (A)	--	urea-proton symporter DUR3-like isoform X1 [Mangifera indica]	V4SYZ4_CITCL SubName: Full=Uncharacterized protein {ECO:0000313|EMBL:ESR46047.1};	Urea transporter	GO:0016021,integral component of membrane; GO:0005886,plasma membrane; GO:0015293,symporter activity; GO:0015204,urea transmembrane transporter activity; GO:0006995,cellular response to nitrogen starvation; GO:0071918,urea transmembrane transport; GO:0003674,molecular_function; GO:0005215,transporter activity; GO:0015291,secondary active transmembrane transporter activity; GO:0022804,active trans…	PF00474.20:Sodium:solute symporter family	--	--	--
Mi00g07950.1	6.8255	7.22	8.4065	4.1625	4.3886	4.7023	36.2775	32.597	35.013	68.7916	66.9681	73.685	322	367	361	185	201	200	1477	1371	1807	3296	2935	3592	-0.5233	1.9e-05	4.4e-05	FALSE	1.18977	2.4e-83	1.6e-81	up	Un_00038	814	66718	-	Mi00g07950.1	-- && OPR2_ARATH RecName: Full=12-oxophytodienoate reductase 2 {ECO:0000303|PubMed:10333582}; EC=1.3.1.42 {ECO:0000269|PubMed:10872231}; AltName: Full=12-oxophytodienoate-10,11-reductase 2 {ECO:0000303|PubMed:10333582}; Short=AtOPR2 {ECO:0000303|PubMed:10333582}; Short=OPDA-reductase 2 {ECO:0000305}; AltName: Full=4,5-didehydrojasmonate reductase {ECO:0000303|PubMed:29291349}; EC=1.3.1.- {ECO:000…	K05894 12-oxophytodienoic acid reductase [EC:1.3.1.42] | (RefSeq) 12-oxophytodienoate reductase 2-like (A)	ko00592: alpha-Linolenic acid metabolism; ko01100: Metabolic pathways; ko01110: Biosynthesis of secondary metabolites	12-oxophytodienoate reductase 2, partial [Mucuna pruriens]	A0A6N2MNF6_SALVM SubName: Full=Uncharacterized protein {ECO:0000313|EMBL:VFU51158.1};	NADH:flavin oxidoreductase/12-oxophytodienoate reductase	GO:0005737,cytoplasm; GO:0005739,mitochondrion; GO:0016629,12-oxophytodienoate reductase activity; GO:0010181,FMN binding; GO:0016491,oxidoreductase activity; GO:0006633,fatty acid biosynthetic process; GO:0009695,jasmonic acid biosynthetic process; GO:0031408,oxylipin biosynthetic process; GO:0009611,response to wounding; GO:0003674,molecular_function; GO:0003824,catalytic activity; GO:0016627,o…	PF00724.23:NADH:flavin oxidoreductase / NADH oxidase family	--	--	--
Mi00g08460.1	13.3024	12.3135	11.8256	3.6415	3.5337	3.7664	15.069	14.0963	13.4077	5.8423	7.0841	7.0974	760	758	615	196	196	194	743	718	838	339	376	419	-1.5399	7.2e-54	9.5e-53	down	-0.9106	4.4e-20	5.1e-19	FALSE	Un_00044	79352	81266	-	Mi00g08460.1	-- && Y1710_ARATH RecName: Full=Uncharacterized protein At1g65710 {ECO:0000305};	--	--	uncharacterized protein At1g65710 isoform X1 [Mangifera indica]	A0A6A6KRK3_HEVBR SubName: Full=Uncharacterized protein {ECO:0000313|EMBL:KAF2290578.1};	--	--	--	--	--	--
Mi00g09180.1	6.9907	6.5849	6.8775	3.378	2.042	3.1248	3.5061	2.8673	3.8627	1.8492	1.9093	1.6156	134	136	120	61	38	54	58	49	81	36	34	32	-1.0263	1.4e-06	3.4e-06	down	-0.7559	0.00677	0.01503	FALSE	Un_00052	14489	17365	+	Mi00g09180.1	-- && GRXS9_ARATH RecName: Full=Monothiol glutaredoxin-S9; Short=AtGrxS9; AltName: Full=Protein ROXY 7;	K03676 glutaredoxin 3 | (RefSeq) monothiol glutaredoxin-S9-like (A)	--	hypothetical protein EZV62_010501 [Acer yangbiense]	A0A7N2N422_QUELO SubName: Full=Uncharacterized protein {ECO:0000313|EnsemblPlants:QL12p024385:mrna};	Glutaredoxin and related proteins	GO:0005737,cytoplasm; GO:0005634,nucleus; GO:0051537,2 iron, 2 sulfur cluster binding; GO:0097573,glutathione oxidoreductase activity; GO:0046872,metal ion binding; GO:0003674,molecular_function; GO:0005488,binding; GO:0051536,iron-sulfur cluster binding; GO:0051540,metal cluster binding; GO:0003824,catalytic activity; GO:0015035,protein-disulfide reductase activity; GO:0015036,disulfide oxidored…	PF00462.27:Glutaredoxin	--	--	--
Mi00g09200.1	6.756	4.7622	5.7622	15.7649	14.6519	15.6831	10.9994	10.3918	12.9507	25.6263	22.9217	23.5596	237	180	184	521	499	496	333	325	497	913	747	854	1.65425	3.7e-48	4.4e-47	up	1.24493	1.1e-38	2.5e-37	up	Un_00052	27027	28921	+	Mi00g09200.1	-- && COL13_ARATH RecName: Full=Zinc finger protein CONSTANS-LIKE 13;	K12130 pseudo-response regulator 5 | (RefSeq) two-component response regulator-like APRR5 (A)	ko04712: Circadian rhythm - plant	zinc finger protein CONSTANS-LIKE 13 [Mangifera indica]	A0A067H8R2_CITSI SubName: Full=Uncharacterized protein {ECO:0000313|EMBL:KDO87385.1};	--	GO:0005634,nucleus; GO:0003677,DNA binding; GO:0003700,DNA-binding transcription factor activity; GO:0000976,transcription cis-regulatory region binding; GO:0008270,zinc ion binding; GO:0007623,circadian rhythm; GO:0006355,regulation of DNA-templated transcription; GO:0009637,response to blue light; GO:0010218,response to far red light; GO:0009416,response to light stimulus; GO:0010114,response t…	PF06203.17:CCT motif	C2C2-CO-like	TF	C2C2->C2C2-CO-like
Mi00g09260.1	8.4383	10.9347	10.6694	2.6195	2.0499	1.9426	7.8406	5.4468	7.4224	1.7244	2.5707	2.4653	106	148	122	31	25	22	85	61	102	22	30	32	-1.9478	1e-14	4.4e-14	down	-1.4401	3.2e-07	1.4e-06	down	Un_00052	69854	70258	-	Mi00g09260.1	-- && AGP26_ARATH RecName: Full=Classical arabinogalactan protein 26; Flags: Precursor;	--	--	uncharacterized protein LOC123223397 [Mangifera indica]	A0A067H8S3_CITSI SubName: Full=Uncharacterized protein {ECO:0000313|EMBL:KDO87400.1};	--	GO:0031225,anchored component of membrane; GO:0005886,plasma membrane; GO:0005575,cellular_component; GO:0016020,membrane; GO:0031224,intrinsic component of membrane; GO:0110165,cellular anatomical entity; GO:0071944,cell periphery	--	--	--	--
Mi00g09310.1	15.0332	15.0196	14.1492	3.4178	2.7997	2.7366	18.9698	20.6615	19.2844	10.7052	11.1857	9.9553	719	774	616	154	130	118	783	881	1009	520	497	492	-2.0679	2.8e-78	5.6e-77	down	-0.7111	2.3e-16	2.2e-15	FALSE	Un_00052	98721	102927	+	Mi00g09310.1	-- && DHQSD_ARATH RecName: Full=Bifunctional 3-dehydroquinate dehydratase/shikimate dehydrogenase, chloroplastic {ECO:0000303|PubMed:16784230}; Short=DHQ-SDH protein {ECO:0000303|PubMed:16784230}; AltName: Full=DHQase-SORase {ECO:0000305}; AltName: Full=Protein EMBRYO DEFECTIVE 3004 {ECO:0000305}; Includes: RecName: Full=Dehydroquinate dehydratase {ECO:0000303|PubMed:16784230}; Short=DHQ {ECO:000…	K13832 3-dehydroquinate dehydratase / shikimate dehydrogenase [EC:4.2.1.10 1.1.1.25] | (RefSeq) bifunctional 3-dehydroquinate dehydratase/shikimate dehydrogenase, chloroplastic-like (A)	ko00400: Phenylalanine, tyrosine and tryptophan biosynthesis; ko00999: Biosynthesis of various plant secondary metabolites; ko01100: Metabolic pathways; ko01110: Biosynthesis of secondary metabolites; ko01230: Biosynthesis of amino acids	bifunctional 3-dehydroquinate dehydratase/shikimate dehydrogenase, chloroplastic-like [Mangifera indica]	A0A5N6QTG0_9ROSI RecName: Full=Shikimate dehydrogenase (NADP(+)) {ECO:0000256|ARBA:ARBA00012962}; EC=1.1.1.25 {ECO:0000256|ARBA:ARBA00012962};	Pentafunctional AROM protein	GO:0009507,chloroplast; GO:0009570,chloroplast stroma; GO:0003855,3-dehydroquinate dehydratase activity; GO:0050661,NADP binding; GO:0004764,shikimate 3-dehydrogenase (NADP+) activity; GO:0009073,aromatic amino acid family biosynthetic process; GO:0008652,cellular amino acid biosynthetic process; GO:0009423,chorismate biosynthetic process; GO:0009793,embryo development ending in seed dormancy; GO…	PF01487.18:Type I 3-dehydroquinase	--	--	--
Mi00g09350.1	2.2749	0.9465	1.7236	4.7462	4.6864	5.7427	12.0892	12.4944	13.6242	13.2078	15.5369	14.7276	29	13	20	57	58	66	133	142	190	171	184	194	1.86265	4.5e-09	1.4e-08	up	0.3605	0.01642	0.03313	FALSE	Un_00053	35241	35764	-	Mi00g09350.1	-- && CESA3_ARATH RecName: Full=Cellulose synthase A catalytic subunit 3 [UDP-forming]; Short=AtCesA3; EC=2.4.1.12; AltName: Full=Constitutive expression of VSP1 protein 1; AltName: Full=Isoxaben-resistant protein 1; Short=Ath-B; AltName: Full=Protein ECTOPIC LIGNIN 1; AltName: Full=Protein RADIALLY SWOLLEN 5; Short=AtRSW5;	K10999 cellulose synthase A [EC:2.4.1.12] | (RefSeq) LOW QUALITY PROTEIN: cellulose synthase A catalytic subunit 3 [UDP-forming]-like (A)	--	uncharacterized protein LOC123225652 [Mangifera indica]	A0A6N2L3P4_SALVM RecName: Full=RING-type domain-containing protein {ECO:0000259|PROSITE:PS50089};	--	GO:0005768,endosome; GO:0005794,Golgi apparatus; GO:0016021,integral component of membrane; GO:0005886,plasma membrane; GO:0009506,plasmodesma; GO:0005802,trans-Golgi network; GO:0016760,cellulose synthase (UDP-forming) activity; GO:0016759,cellulose synthase activity; GO:0046872,metal ion binding; GO:0071555,cell wall organization; GO:0030244,cellulose biosynthetic process; GO:0006952,defense re…	--	--	--	--
Mi00g09530.1	103.166	106.812	108.027	88.5248	91.4021	84.8467	81.0895	82.6262	86.3525	157.412	159.157	158.723	4483	5001	4273	3624	3856	3324	3041	3201	4105	6947	6425	7127	-0.0281	0.48294	0.54025	FALSE	1.10356	4e-121	5e-119	up	Un_00056	29844	31298	-	Mi00g09530.1	-- && MYC2_ARATH RecName: Full=Transcription factor MYC2; Short=AtMYC2; AltName: Full=Basic helix-loop-helix protein 6; Short=AtbHLH6; Short=bHLH 6; AltName: Full=Protein JASMONATE INSENSITIVE 1; AltName: Full=R-homologous Arabidopsis protein 1; Short=RAP-1; AltName: Full=Transcription factor EN 38; AltName: Full=Z-box binding factor 1 protein; AltName: Full=bHLH transcription factor bHLH006; Alt…	K13422 transcription factor MYC2 | (RefSeq) LOW QUALITY PROTEIN: transcription factor MYC2-like (A)	ko04016: MAPK signaling pathway - plant; ko04075: Plant hormone signal transduction	transcription factor MYC2-like [Mangifera indica]	A0A067GDM6_CITSI RecName: Full=BHLH domain-containing protein {ECO:0000259|PROSITE:PS50888};	--	GO:0005634,nucleus; GO:0003677,DNA binding; GO:0003700,DNA-binding transcription factor activity; GO:0019900,kinase binding; GO:0046983,protein dimerization activity; GO:0043565,sequence-specific DNA binding; GO:0000976,transcription cis-regulatory region binding; GO:0009738,abscisic acid-activated signaling pathway; GO:0106167,extracellular ATP signaling; GO:0009759,indole glucosinolate biosynth…	PF14215.9:bHLH-MYC and R2R3-MYB transcription factors N-terminal	bHLH	TF	bHLH
Mi00g09590.1	6.6601	7.4456	6.7138	11.5482	12.9406	11.6476	13.5051	13.0307	13.4385	10.2278	12.4033	10.6201	352	424	323	575	664	555	616	614	777	549	609	580	1.03042	5.1e-30	4e-29	up	-0.0897	0.32509	0.42392	FALSE	Un_00056	74636	78497	+	Mi00g09590.1	-- && GAP22_ARATH RecName: Full=Rab GTPase-activating protein 22 {ECO:0000303|PubMed:16332933};	K20168 TBC1 domain family member 15 | (RefSeq) TBC1 domain family member 15 isoform X1 (A)	--	rab GTPase-activating protein 22-like isoform X2 [Mangifera indica]	V4VIK5_CITCL RecName: Full=Rab-GAP TBC domain-containing protein {ECO:0000259|PROSITE:PS50086};	Ypt/Rab-specific GTPase-activating protein GYP7 and related proteins	GO:0005634,nucleus; GO:0005777,peroxisome; GO:0005096,GTPase activator activity; GO:0006952,defense response; GO:0003674,molecular_function; GO:0008047,enzyme activator activity; GO:0030234,enzyme regulator activity; GO:0030695,GTPase regulator activity; GO:0060589,nucleoside-triphosphatase regulator activity; GO:0098772,molecular function regulator activity; GO:0006950,response to stress; GO:000…	PF00566.21:Rab-GTPase-TBC domain	--	--	--
Mi00g09780.1	4.4287	3.8637	4.6058	2.1311	1.551	1.3427	3.5921	3.1792	3.6974	1.7442	1.8751	2.3144	150	141	142	68	51	41	105	96	137	60	59	81	-1.1217	5.5e-08	1.5e-07	down	-0.6406	0.00205	0.0051	FALSE	Un_00059	14093	15257	-	Mi00g09780.1	-- && --	--	--	uncharacterized protein LOC123225719 [Mangifera indica]	A0A067D1M7_CITSI RecName: Full=VARLMGL domain-containing protein {ECO:0000259|Pfam:PF14383};	--	--	PF14383.9:DUF761-associated sequence motif	--	--	--
Mi00g09900.1	13.8232	12.7923	11.543	2.1628	3.0863	2.0827	10.9251	10.7101	10.2985	5.0745	4.1284	3.9823	346	345	263	51	75	47	236	239	282	129	96	103	-2.1403	1.4e-36	1.3e-35	down	-1.0967	9.8e-13	7.3e-12	down	Un_00060	69216	71906	+	Mi00g09900.1	-- && SKA1_ARATH RecName: Full=Spindle and kinetochore-associated protein 1 homolog;	K26094 spindle and kinetochore-associated protein 1 | (RefSeq) spindle and kinetochore-associated protein 1 homolog isoform X1 (A)	--	spindle and kinetochore-associated protein 1 homolog isoform X1 [Mangifera indica]	V4U8M4_CITCL SubName: Full=Uncharacterized protein {ECO:0000313|EMBL:ESR58551.1};	--	GO:0072686,mitotic spindle; GO:0000940,outer kinetochore; GO:0005876,spindle microtubule; GO:0008017,microtubule binding; GO:0051301,cell division; GO:0007059,chromosome segregation; GO:0000278,mitotic cell cycle; GO:0031110,regulation of microtubule polymerization or depolymerization; GO:0003674,molecular_function; GO:0005488,binding; GO:0005515,protein binding; GO:0008092,cytoskeletal protein b…	PF07160.15:Spindle and kinetochore-associated protein 1	--	--	--
Mi00g09940.1	4.2257	5.3261	4.2984	1.4398	2.3644	1.8517	9.2489	10.0064	9.9668	10.3249	9.1535	9.7946	81	110	75	26	44	32	153	171	209	201	163	194	-1.056	4.5e-05	9.6e-05	down	0.18034	0.21073	0.29744	FALSE	Un_00061	22535	23996	+	Mi00g09940.1	-- && RS8_MAIZE RecName: Full=40S ribosomal protein S8;	K02995 small subunit ribosomal protein S8e | (RefSeq) 40S ribosomal protein S8-like (A)	ko03010: Ribosome	hypothetical protein GBA52_003967 [Prunus armeniaca]	A0A371FZW9_MUCPR RecName: Full=40S ribosomal protein S8 {ECO:0000256|RuleBase:RU000669};	40S ribosomal protein S8	GO:0043253,chloroplast ribosome; GO:0022627,cytosolic small ribosomal subunit; GO:0003735,structural constituent of ribosome; GO:0000462,maturation of SSU-rRNA from tricistronic rRNA transcript (SSU-rRNA, 5.8S rRNA, LSU-rRNA); GO:0042255,ribosome assembly; GO:0006412,translation; GO:0003674,molecular_function; GO:0005198,structural molecule activity; GO:0006139,nucleobase-containing compound meta…	PF01201.25:Ribosomal protein S8e	--	--	--
Mi00g10260.1	4.3704	4.5549	5.1358	8.6508	9.1694	9.4171	2.6358	1.989	2.194	3.3509	3.7404	3.6401	244	274	261	455	497	474	127	99	134	190	194	210	1.19213	1.7e-31	1.3e-30	up	0.83442	1.6e-07	7.6e-07	FALSE	Un_00065	13743	21081	-	Mi00g10260.1	-- && MACP1_ARATH RecName: Full=MACPF domain-containing protein At1g14780;	--	--	MACPF domain-containing protein At1g14780-like [Mangifera indica]	V4S660_CITCL RecName: Full=MACPF domain-containing protein {ECO:0000259|PROSITE:PS51412};	--	GO:0009626,plant-type hypersensitive response; GO:2000031,regulation of salicylic acid mediated signaling pathway; GO:0002376,immune system process; GO:0006950,response to stress; GO:0006952,defense response; GO:0006955,immune response; GO:0008150,biological_process; GO:0008219,cell death; GO:0009605,response to external stimulus; GO:0009607,response to biotic stimulus; GO:0009987,cellular proces…	PF01823.22:MAC/Perforin domain	--	--	--
Mi00g10580.1	15.7513	17.1694	17.0336	30.3912	28.815	31.6209	18.7266	19.8301	20.135	35.0166	31.8348	31.5188	384	451	378	698	682	695	394	431	537	867	721	794	1.09795	2.7e-39	2.7e-38	up	0.92208	2e-25	3e-24	FALSE	Un_00073	10861	14451	+	Mi00g10580.1	-- && MAP1A_ARATH RecName: Full=Methionine aminopeptidase 1A {ECO:0000255|HAMAP-Rule:MF_03174}; Short=MAP 1A {ECO:0000255|HAMAP-Rule:MF_03174}; Short=MetAP 1A {ECO:0000255|HAMAP-Rule:MF_03174}; EC=3.4.11.18 {ECO:0000255|HAMAP-Rule:MF_03174}; AltName: Full=Peptidase M 1A {ECO:0000255|HAMAP-Rule:MF_03174};	K01265 methionyl aminopeptidase [EC:3.4.11.18] | (RefSeq) methionine aminopeptidase 1A-like (A)	--	methionine aminopeptidase 1A-like [Mangifera indica]	A0A2C9WRS0_MANES RecName: Full=Methionine aminopeptidase {ECO:0000256|RuleBase:RU003653}; EC=3.4.11.18 {ECO:0000256|RuleBase:RU003653};	Putative methionine aminopeptidase	GO:0005737,cytoplasm; GO:0005829,cytosol; GO:0046872,metal ion binding; GO:0070006,metalloaminopeptidase activity; GO:0031365,N-terminal protein amino acid modification; GO:0035551,protein initiator methionine removal involved in protein maturation; GO:0016485,protein processing; GO:0003674,molecular_function; GO:0005488,binding; GO:0043167,ion binding; GO:0043169,cation binding; GO:0003824,catal…	PF00557.27:Metallopeptidase family M24	--	--	--
Mi00g10620.1	11.4264	11.7799	11.1957	2.4258	2.4493	1.8497	6.5126	8.1749	7.2549	3.0103	3.8561	3.4668	370	411	330	74	77	54	182	236	257	99	116	116	-2.1165	4.6e-45	5.2e-44	down	-0.9121	2e-08	1e-07	FALSE	Un_00073	45140	47309	+	Mi00g10620.1	-- && RA51C_ARATH RecName: Full=DNA repair protein RAD51 homolog 3; AltName: Full=DNA repair-recombination protein RAD51C; Short=AtRAD51C;	K10870 RAD51-like protein 2 | (RefSeq) DNA repair protein RAD51 homolog 3 isoform X1 (A)	ko03440: Homologous recombination	DNA repair protein RAD51 homolog 3 isoform X1 [Mangifera indica]	A0A6J1A2A4_9ROSI SubName: Full=DNA repair protein RAD51 homolog 3 {ECO:0000313|RefSeq:XP_021280769.1};	Meiotic recombination protein Dmc1	GO:0033063,Rad51B-Rad51C-Rad51D-XRCC2 complex; GO:0033065,Rad51C-XRCC3 complex; GO:0005657,replication fork; GO:0005524,ATP binding; GO:0140664,ATP-dependent DNA damage sensor activity; GO:0003677,DNA binding; GO:0000707,meiotic DNA recombinase assembly; GO:0007131,reciprocal meiotic recombination; GO:0000166,nucleotide binding; GO:0003674,molecular_function; GO:0005488,binding; GO:0017076,purine…	PF08423.14:Rad51	--	--	--
Mi00g11800.1	15.5902	17.0759	16.6863	4.6543	3.0995	4.196	10.3275	11.3151	11.6052	5.4178	5.2443	5.6578	544	642	530	153	105	132	311	352	443	192	170	204	-1.8132	1.6e-48	1.9e-47	down	-0.8495	3.9e-12	2.8e-11	FALSE	Un_00096	5738	17837	-	Mi00g11800.1	-- && CCB31_ARATH RecName: Full=Putative cyclin-B3-1; AltName: Full=G2/mitotic-specific cyclin-B3-1; Short=CycB3;1;	K21777 G2/mitotic-specific cyclin-B, other | (RefSeq) putative cyclin-B3-1 (A)	--	putative cyclin-B3-1 [Mangifera indica]	A0A2H5NQY2_CITUN SubName: Full=Uncharacterized protein {ECO:0000313|EMBL:GAY42467.1};	Cyclin B and related kinase-activating proteins	GO:0000307,cyclin-dependent protein kinase holoenzyme complex; GO:0005737,cytoplasm; GO:0005634,nucleus; GO:0016538,cyclin-dependent protein serine/threonine kinase regulator activity; GO:0051301,cell division; GO:0044772,mitotic cell cycle phase transition; GO:0000079,regulation of cyclin-dependent protein serine/threonine kinase activity; GO:0003674,molecular_function; GO:0019207,kinase regulat…	PF00134.26:Cyclin, N-terminal domain	--	--	--
Mi00g11870.1	19.7327	18.7476	17.0185	3.8534	3.4801	3.5881	13.1608	12.2964	13.1093	5.8394	5.494	5.0437	549	562	431	101	94	90	316	305	399	165	142	145	-2.1105	4.6e-60	6.8e-59	down	-1.0584	4.7e-16	4.4e-15	down	Un_00097	26605	27889	+	Mi00g11870.1	-- && --	--	--	TOG array regulator of axonemal microtubules protein 1 [Mangifera indica]	V4S7E9_CITCL RecName: Full=TOG domain-containing protein {ECO:0000259|SMART:SM01349};	Uncharacterized conserved protein	--	PF12348.11:CLASP N terminal	--	--	--
Mi00g12240.1	4.6303	3.8995	3.611	11.4076	10.7164	11.3497	12.6183	13.4331	13.769	28.4243	28.3361	30.4268	162	147	115	376	364	358	381	419	527	1010	921	1100	1.69719	1e-42	1.1e-41	up	1.30724	1.9e-55	7.3e-54	up	Un_00105	11396	13940	+	Mi00g12240.1	-- && AFP3_ARATH RecName: Full=Ninja-family protein AFP3; AltName: Full=ABI five-binding protein 3; Short=ABI5-binding protein 3;	--	--	ninja-family protein AFP3-like [Mangifera indica]	A0A5C7HNP7_9ROSI RecName: Full=Ninja-family protein {ECO:0000256|RuleBase:RU369029}; AltName: Full=ABI-binding protein {ECO:0000256|RuleBase:RU369029};	--	GO:0005634,nucleus; GO:0045892,negative regulation of DNA-templated transcription; GO:0009737,response to abscisic acid; GO:0007165,signal transduction; GO:0006139,nucleobase-containing compound metabolic process; GO:0006351,DNA-templated transcription; GO:0006355,regulation of DNA-templated transcription; GO:0006725,cellular aromatic compound metabolic process; GO:0006807,nitrogen compound metab…	PF16136.8:Putative nuclear localisation signal	--	--	--
Mi00g12280.1	5.9051	5.0138	5.3507	1.1896	1.2283	1.7371	4.8113	4.4157	4.9644	2.0937	2.7993	2.183	411	376	339	78	83	109	289	274	378	148	181	157	-1.7361	2.9e-31	2.3e-30	down	-0.8305	2e-09	1.1e-08	FALSE	Un_00106	21011	25172	-	Mi00g12280.1	-- && --	--	--	uncharacterized protein LOC123220172 isoform X1 [Mangifera indica]	A0A5C7I814_9ROSI SubName: Full=Uncharacterized protein {ECO:0000313|EMBL:TXG65301.1};	--	--	PF14309.9:Domain of unknown function (DUF4378)	--	--	--
Mi00g12320.1	8.531	7.811	8.7412	1.9744	1.8923	1.6938	10.5635	9.5303	8.4489	3.6742	3.7201	3.4446	743	733	693	162	160	133	794	740	805	325	301	310	-1.9356	4.6e-73	8.5e-72	down	-1.2185	4e-31	7.2e-30	down	Un_00107	18829	23867	+	Mi00g12320.1	-- && TCX2_ARATH RecName: Full=Protein tesmin/TSO1-like CXC 2; Short=AtTCX2; AltName: Full=Protein TSO1-like 2; Short=Protein SOL2;	K21776 protein lin-54 | (RefSeq) protein tesmin/TSO1-like CXC 2 (A)	--	protein tesmin/TSO1-like CXC 2 [Mangifera indica]	A0A067FE47_CITSI RecName: Full=CRC domain-containing protein {ECO:0000259|PROSITE:PS51634};	Metallothionein-like protein	GO:0005634,nucleus; GO:0003700,DNA-binding transcription factor activity; GO:0046872,metal ion binding; GO:0000976,transcription cis-regulatory region binding; GO:0006355,regulation of DNA-templated transcription; GO:0010375,stomatal complex patterning; GO:0010440,stomatal lineage progression; GO:0003674,molecular_function; GO:0140110,transcription regulator activity; GO:0005488,binding; GO:00431…	PF03638.18:Tesmin/TSO1-like CXC domain, cysteine-rich domain	CPP	TF	CPP
Mi00g12330.1	4.5516	5.9454	6.343	2.5947	3.2992	2.6646	3.2719	4.1127	4.1992	1.0789	0.9073	1.1828	108	152	137	58	76	57	67	87	109	26	20	29	-0.7381	0.0003	0.00058	FALSE	-1.691	1.4e-09	7.9e-09	down	Un_00107	25230	28804	-	Mi00g12330.1	-- && --	K06130 lysophospholipase II [EC:3.1.1.5] | (RefSeq) acyl-protein thioesterase 2-like (A)	ko00564: Glycerophospholipid metabolism	acyl-protein thioesterase 2-like [Mangifera indica]	A0A5C7HYC6_9ROSI RecName: Full=Abhydrolase_2 domain-containing protein {ECO:0000259|Pfam:PF02230};	Lysophospholipase	GO:0016787,hydrolase activity; GO:0003674,molecular_function; GO:0003824,catalytic activity	PF02230.19:Phospholipase/Carboxylesterase	--	--	--
Mi00g12430.1	2.057	1.9286	2.3751	0.2228	0.3892	0.3492	2.3349	2.6134	2.667	1.2814	1.1749	0.975	98	99	103	10	18	15	96	111	139	62	52	48	-2.4872	8.3e-16	3.8e-15	down	-0.9752	6.2e-06	2.4e-05	FALSE	Un_00109	12889	16743	+	Mi00g12430.1	-- && WDR26_ARATH RecName: Full=WD repeat-containing protein 26 homolog {ECO:0000305}; Short=AtWDR26 {ECO:0000303|PubMed:26706055};	K11790 denticleless | (RefSeq) denticleless protein homolog (A)	--	denticleless protein homolog [Mangifera indica]	V4U1Q6_CITCL SubName: Full=Uncharacterized protein {ECO:0000313|EMBL:ESR59817.1};	WD40 repeat-containing protein L2DTL	GO:0005737,cytoplasm; GO:0005634,nucleus; GO:0010150,leaf senescence; GO:0009737,response to abscisic acid; GO:0009646,response to absence of light; GO:0009733,response to auxin; GO:0009723,response to ethylene; GO:0009416,response to light stimulus; GO:0006970,response to osmotic stress; GO:0007275,multicellular organism development; GO:0008150,biological_process; GO:0032501,multicellular organi…	PF00400.35:WD domain, G-beta repeat	--	--	--
Mi00g12610.1	16.0587	20.1778	15.7418	53.3665	43.0064	52.6142	10.0195	10.5304	15.4696	11.6764	11.9672	14.5845	130	176	116	407	338	384	70	76	137	96	90	122	1.74959	5.6e-40	5.6e-39	up	0.25701	0.22326	0.312	FALSE	Un_00115	17324	18171	+	Mi00g12610.1	-- && CAAT3_ARATH RecName: Full=Cationic amino acid transporter 3, mitochondrial; Flags: Precursor;	K13863 solute carrier family 7 (cationic amino acid transporter), member 1 | (RefSeq) cationic amino acid transporter 2, vacuolar-like (A)	--	cationic amino acid transporter 2, vacuolar-like [Mangifera indica]	Q8GT81_GOSBA SubName: Full=Fiber protein Fb12 {ECO:0000313|EMBL:AAN77151.1}; Flags: Fragment;	Amino acid transporters	GO:0005783,endoplasmic reticulum; GO:0016021,integral component of membrane; GO:0031966,mitochondrial membrane; GO:0005635,nuclear envelope; GO:0015171,amino acid transmembrane transporter activity; GO:0006865,amino acid transport; GO:0003674,molecular_function; GO:0005215,transporter activity; GO:0005342,organic acid transmembrane transporter activity; GO:0022857,transmembrane transporter activi…	PF13906.9:C-terminus of AA_permease	--	--	--
Mi00g13070.1	2.0342	1.7099	1.1806	0.6926	0.5535	0.6386	3.1577	2.5401	2.1753	0.5291	1.0742	0.7429	53	48	28	17	14	15	71	59	62	14	26	20	-1.1546	0.00193	0.00342	down	-1.5739	1.8e-06	7.4e-06	down	Un_00129	22256	23189	+	Mi00g13070.1	-- && --	K10891 fanconi anemia group D2 protein | (RefSeq) Fanconi anemia group D2 protein homolog isoform X1 (A)	--	Fanconi anemia group D2 protein homolog isoform X2 [Mangifera indica]	V4S692_CITCL SubName: Full=Uncharacterized protein {ECO:0000313|EMBL:ESR42983.1};	Uncharacterized conserved protein	GO:0006281,DNA repair; GO:0006139,nucleobase-containing compound metabolic process; GO:0006259,DNA metabolic process; GO:0006725,cellular aromatic compound metabolic process; GO:0006807,nitrogen compound metabolic process; GO:0006950,response to stress; GO:0006974,cellular response to DNA damage stimulus; GO:0008150,biological_process; GO:0008152,metabolic process; GO:0009987,cellular process; GO…	PF14631.9:Fanconi anaemia protein FancD2 nuclease	--	--	--
Mi00g13140.1	121.313	112.675	124.567	37.0263	37.8997	39.802	134.131	149.455	126.544	58.1098	62.449	61.2567	1332	1333	1245	383	404	394	1271	1463	1520	648	637	695	-1.4076	2.9e-77	5.8e-76	down	-0.9967	9e-33	1.7e-31	FALSE	Un_00132	12619	13569	-	Mi00g13140.1	-- && SP1L1_ARATH RecName: Full=Protein SPIRAL1-like 1;	K18635 protein SPIRAL1 and related proteins | (RefSeq) protein SPIRAL1-like 2 (A)	--	protein SPIRAL1-like 2 [Mangifera indica]	A0A061FX56_THECC SubName: Full=SPIRAL1-like1, putative isoform 1 {ECO:0000313|EMBL:EOY22105.1};	--	GO:0010005,cortical microtubule, transverse to long axis; GO:0043622,cortical microtubule organization; GO:0000226,microtubule cytoskeleton organization; GO:0006996,organelle organization; GO:0007010,cytoskeleton organization; GO:0007017,microtubule-based process; GO:0008150,biological_process; GO:0009987,cellular process; GO:0016043,cellular component organization; GO:0030865,cortical cytoskelet…	--	--	--	--
Mi00g13200.1	1.9739	1.832	1.308	2.6607	1.42	2.9193	0.0726	0.246	0.0573	2.8074	2.1585	2.1832	63	63	38	80	44	84	2	7	2	91	64	72	0.682	0.01161	0.0183	FALSE	4.46994	1.8e-18	1.9e-17	up	Un_00134	52	1226	-	Mi00g13200.1	-- && U88A1_ARATH RecName: Full=UDP-glycosyltransferase 88A1; EC=2.4.1.-;	K08237 hydroquinone glucosyltransferase [EC:2.4.1.218] | (RefSeq) hydroquinone glucosyltransferase-like (A)	--	UDP-glycosyltransferase 88A1-like [Mangifera indica]	A0A2N9HLW5_FAGSY RecName: Full=Glycosyltransferase {ECO:0000256|RuleBase:RU362057}; EC=2.4.1.- {ECO:0000256|RuleBase:RU362057};	UDP-glucuronosyl and UDP-glucosyl transferase	GO:0005829,cytosol; GO:0080045,quercetin 3'-O-glucosyltransferase activity; GO:0080043,quercetin 3-O-glucosyltransferase activity; GO:0080046,quercetin 4'-O-glucosyltransferase activity; GO:0080044,quercetin 7-O-glucosyltransferase activity; GO:0003674,molecular_function; GO:0003824,catalytic activity; GO:0008194,UDP-glycosyltransferase activity; GO:0016740,transferase activity; GO:0016757,glycos…	--	--	--	--
Mi00g13210.1	1.0937	0.8606	1.3844	4.0381	5.8287	4.8526	4.904	4.5604	3.4774	12.8994	13.5901	12.3102	46	39	53	160	238	184	178	171	160	551	531	535	2.38816	1.4e-31	1.2e-30	up	1.76938	1.3e-44	3.8e-43	up	Un_00134	3936	8684	-	Mi00g13210.1	-- && U88A1_ARATH RecName: Full=UDP-glycosyltransferase 88A1; EC=2.4.1.-;	K08237 hydroquinone glucosyltransferase [EC:2.4.1.218] | (RefSeq) hydroquinone glucosyltransferase-like (A)	--	UDP-glycosyltransferase 88A1-like [Mangifera indica]	A0A2N9HLW5_FAGSY RecName: Full=Glycosyltransferase {ECO:0000256|RuleBase:RU362057}; EC=2.4.1.- {ECO:0000256|RuleBase:RU362057};	UDP-glucuronosyl and UDP-glucosyl transferase	GO:0005829,cytosol; GO:0080045,quercetin 3'-O-glucosyltransferase activity; GO:0080043,quercetin 3-O-glucosyltransferase activity; GO:0080046,quercetin 4'-O-glucosyltransferase activity; GO:0080044,quercetin 7-O-glucosyltransferase activity; GO:0003674,molecular_function; GO:0003824,catalytic activity; GO:0008194,UDP-glycosyltransferase activity; GO:0016740,transferase activity; GO:0016757,glycos…	PF00201.21:UDP-glucoronosyl and UDP-glucosyl transferase	--	--	--
Mi00g13430.1	2.648	2.5055	2.1913	1.2229	0.8147	0.7248	2.6898	1.9673	2.4835	1.3037	1.5918	1.2148	154	157	116	67	46	38	135	102	158	77	86	73	-1.1757	3.5e-08	1e-07	down	-0.6219	0.00174	0.0044	FALSE	Un_00142	7554	13306	-	Mi00g13430.1	-- && PP291_ARATH RecName: Full=Pentatricopeptide repeat-containing protein At3g61360;	--	--	pentatricopeptide repeat-containing protein At1g63330-like [Mangifera indica]	A0A5C7HBY7_9ROSI SubName: Full=Uncharacterized protein {ECO:0000313|EMBL:TXG53686.1};	--	GO:0005739,mitochondrion; GO:0000398,mRNA splicing, via spliceosome; GO:0000375,RNA splicing, via transesterification reactions; GO:0000377,RNA splicing, via transesterification reactions with bulged adenosine as nucleophile; GO:0006139,nucleobase-containing compound metabolic process; GO:0006396,RNA processing; GO:0006397,mRNA processing; GO:0006725,cellular aromatic compound metabolic process; …	--	--	--	--
Mi00g13520.1	0	0	0.2147	3.526	3.2203	3.3594	0	0	0.1786	0.0962	0	0	0	0	2	34	32	31	0	0	2	1	0	0	5.91543	4.5e-08	1.3e-07	up	NA	NA	NA	NA	Un_00143	19046	19375	+	Mi00g13520.1	-- && --	--	--	hypothetical protein EZV62_027403 [Acer yangbiense]	A0A5C7GUF2_9ROSI RecName: Full=Tr-type G domain-containing protein {ECO:0000259|Pfam:PF00009};	--	GO:0005525,GTP binding; GO:0003924,GTPase activity; GO:0000166,nucleotide binding; GO:0003674,molecular_function; GO:0005488,binding; GO:0017076,purine nucleotide binding; GO:0019001,guanyl nucleotide binding; GO:0032553,ribonucleotide binding; GO:0032555,purine ribonucleotide binding; GO:0032561,guanyl ribonucleotide binding; GO:0035639,purine ribonucleoside triphosphate binding; GO:0036094,smal…	--	--	--	--
Mi00g13690.1	1.0877	1.0701	1.0994	0.739	0.8291	0.6033	1.1092	1.4153	1.7898	0.3856	0.6791	0.7579	50	53	46	32	37	25	44	58	90	18	29	36	-0.3464	0.23317	0.28473	FALSE	-1.0725	0.00068	0.00186	down	Un_00149	11225	12706	+	Mi00g13690.1	-- && PP193_ARATH RecName: Full=Pentatricopeptide repeat-containing protein At2g38420, mitochondrial; Flags: Precursor;	--	--	pentatricopeptide repeat-containing protein At2g38420, mitochondrial [Mangifera indica]	V4UT39_CITCL SubName: Full=Uncharacterized protein {ECO:0000313|EMBL:ESR42764.1};	FOG: PPR repeat	GO:0005739,mitochondrion; GO:0005575,cellular_component; GO:0005622,intracellular anatomical structure; GO:0005737,cytoplasm; GO:0043226,organelle; GO:0043227,membrane-bounded organelle; GO:0043229,intracellular organelle; GO:0043231,intracellular membrane-bounded organelle; GO:0110165,cellular anatomical entity	PF13041.9:PPR repeat family	--	--	--
Mi00g13790.1	1.3555	1.8421	1.755	0.668	0.1496	0.3222	1.178	0.9231	1.7258	1.144	1.5633	0.8901	28	41	33	13	3	6	21	17	39	24	30	19	-1.8891	0.0001	0.00022	down	0.07377	0.85235	0.89527	FALSE	Un_00154	7503	10725	+	Mi00g13790.1	-- && HACDA_ORYSJ RecName: Full=Very-long-chain (3R)-3-hydroxyacyl-CoA dehydratase PASTICCINO 2A {ECO:0000305}; EC=4.2.1.134 {ECO:0000250|UniProtKB:Q8VZB2}; AltName: Full=3-hydroxyacyl-CoA dehydratase PASTICCINO 2A; Short=HACD; Short=PAS2A; AltName: Full=Protein tyrosine phosphatase-like protein;	K10703 very-long-chain (3R)-3-hydroxyacyl-CoA dehydratase [EC:4.2.1.134] | (RefSeq) very-long-chain (3R)-3-hydroxyacyl-CoA dehydratase PASTICCINO 2-like isoform X1 (A)	ko00062: Fatty acid elongation; ko01040: Biosynthesis of unsaturated fatty acids; ko01100: Metabolic pathways; ko01110: Biosynthesis of secondary metabolites; ko01212: Fatty acid metabolism	very-long-chain (3R)-3-hydroxyacyl-CoA dehydratase PASTICCINO 2-like isoform X2 [Mangifera indica]	A0A2G5EKB2_AQUCA RecName: Full=Very-long-chain (3R)-3-hydroxyacyl-CoA dehydratase {ECO:0000256|ARBA:ARBA00013122, ECO:0000256|RuleBase:RU363109}; EC=4.2.1.134 {ECO:0000256|ARBA:ARBA00013122, ECO:0000256|RuleBase:RU363109};	Protein tyrosine phosphatase-like protein PTPLA (contains Pro instead of catalytic Arg)	GO:0030176,integral component of endoplasmic reticulum membrane; GO:0102343,3-hydroxy-arachidoyl-CoA dehydratase activity; GO:0102344,3-hydroxy-behenoyl-CoA dehydratase activity; GO:0102345,3-hydroxy-lignoceroyl-CoA dehydratase activity; GO:0018812,3-hydroxyacyl-CoA dehydratase activity; GO:0102158,very-long-chain 3-hydroxyacyl-CoA dehydratase activity; GO:0030497,fatty acid elongation; GO:003014…	PF04387.17:Protein tyrosine phosphatase-like protein, PTPLA	--	--	--
Mi00g14280.1	2.9905	3.556	4.1066	1.3887	1.3476	1.4512	2.9237	2.7254	3.1607	2.3924	2.0119	1.0853	32	41	40	14	14	14	27	26	37	26	20	12	-1.1101	0.00366	0.00623	down	-0.5092	0.19788	0.28252	FALSE	Un_00168	13034	13602	-	Mi00g14280.1	-- && PTF2_ARATH RecName: Full=Plant-specific TFIIB-related protein PTF2 {ECO:0000305}; AltName: Full=Protein POLLEN-EXPRESSED TRANSCRIPTION FACTOR 2 {ECO:0000303|PubMed:23713077}; AltName: Full=TFIIB-related protein PTF2 {ECO:0000305};	K15196 transcription factor IIIB 90 kDa subunit | (RefSeq) LOW QUALITY PROTEIN: plant-specific TFIIB-related protein PTF2-like (A)	--	plant-specific TFIIB-related protein PTF2-like, partial [Pistacia vera]	A0A5C7IFW7_9ROSI RecName: Full=TFIIB-type domain-containing protein {ECO:0000259|PROSITE:PS51134};	Transcription initiation factor TFIIIB, Brf1 subunit	GO:0005634,nucleus; GO:0097550,transcription preinitiation complex; GO:0003690,double-stranded DNA binding; GO:0046872,metal ion binding; GO:0042803,protein homodimerization activity; GO:0070063,RNA polymerase binding; GO:0017025,TBP-class protein binding; GO:0001093,TFIIB-class transcription factor binding; GO:0006352,DNA-templated transcription initiation; GO:0009793,embryo development ending i…	--	--	--	--
Mi00g14290.1	2.2853	1.8057	3.223	8.1623	7.3162	8.4607	1.2882	1.3856	1.8067	2.9495	2.9253	3.1679	74	63	95	249	230	247	36	40	64	97	88	106	1.95751	5.7e-30	4.4e-29	up	1.18197	3.6e-07	1.6e-06	up	Un_00168	15198	17032	-	Mi00g14290.1	-- && RING4_ARATH RecName: Full=E3 ubiquitin-protein ligase At4g11680; EC=2.3.2.27; AltName: Full=RING finger protein At4g11680; AltName: Full=RING-type E3 ubiquitin transferase At4g11680 {ECO:0000305};	K16283 E3 ubiquitin-protein ligase SDIR1 [EC:2.3.2.27] | (RefSeq) E3 ubiquitin-protein ligase SDIR1-like isoform X1 (A)	--	E3 ubiquitin-protein ligase At4g11680-like isoform X2 [Mangifera indica]	A0A061F5I6_THECC SubName: Full=RING/U-box domain-containing protein isoform 2 {ECO:0000313|EMBL:EOY11947.1};	FOG: Predicted E3 ubiquitin ligase	GO:0016021,integral component of membrane; GO:0000325,plant-type vacuole; GO:0046872,metal ion binding; GO:0016740,transferase activity; GO:0016567,protein ubiquitination; GO:0003674,molecular_function; GO:0005488,binding; GO:0043167,ion binding; GO:0043169,cation binding; GO:0003824,catalytic activity; GO:0006807,nitrogen compound metabolic process; GO:0008150,biological_process; GO:0008152,meta…	PF13639.9:Ring finger domain	--	--	--
Mi00g14350.1	0.5621	0.4952	0.6699	0.3236	0.1472	0.1797	7.9486	7.0532	7.2546	8.4335	8.1224	8.6486	59	56	64	32	15	17	720	660	833	899	792	938	-1.1719	0.00034	0.00066	down	0.35873	6.8e-06	2.6e-05	FALSE	Un_00170	11543	15351	-	Mi00g14350.1	-- && R13L1_ARATH RecName: Full=Putative disease resistance RPP13-like protein 1;	K13457 disease resistance protein RPM1 | (RefSeq) disease resistance protein RPM1-like (A)	ko04626: Plant-pathogen interaction	putative disease resistance RPP13-like protein 1 [Pistacia vera]	V4RI42_CITCL SubName: Full=Uncharacterized protein {ECO:0000313|EMBL:ESR33648.1}; Flags: Fragment;	Apoptotic ATPase	GO:0043531,ADP binding; GO:0005524,ATP binding; GO:0006952,defense response; GO:0051707,response to other organism; GO:0000166,nucleotide binding; GO:0003674,molecular_function; GO:0005488,binding; GO:0017076,purine nucleotide binding; GO:0030554,adenyl nucleotide binding; GO:0032553,ribonucleotide binding; GO:0032555,purine ribonucleotide binding; GO:0032559,adenyl ribonucleotide binding; GO:003…	PF00931.25:NB-ARC domain	--	--	--
Mi00g14560.1	6.0081	5.0264	4.7411	8.8925	11.0697	10.3248	7.8442	4.8408	7.89	10.9983	9.5643	12.6115	71	64	51	99	127	110	80	51	102	132	105	154	1.17655	6.4e-09	1.9e-08	up	0.86657	3.4e-05	0.00012	FALSE	Un_00178	16710	17090	-	Mi00g14560.1	-- && --	--	--	uncharacterized protein LOC123214580 [Mangifera indica]	A0A067GUR3_CITSI SubName: Full=Uncharacterized protein {ECO:0000313|EMBL:KDO83463.1};	--	GO:0016021,integral component of membrane; GO:0005575,cellular_component; GO:0016020,membrane; GO:0031224,intrinsic component of membrane; GO:0110165,cellular anatomical entity	--	--	--	--
Mi00g15180.1	0.0527	0.0733	0.3183	0.1957	0.0543	0.0584	1.3735	1.1523	0.7464	2.7232	3.2323	3.7727	2	3	11	7	2	2	45	39	31	105	114	148	NA	NA	NA	NA	1.76581	7.7e-13	5.8e-12	up	Un_00200	13132	15796	-	Mi00g15180.1	-- && P2C51_ORYSJ RecName: Full=Protein phosphatase 2C 51 {ECO:0000305}; Short=OsPP2C51 {ECO:0000303|PubMed:19021904}; EC=3.1.3.16 {ECO:0000269|PubMed:28000033};	K14497 protein phosphatase 2C [EC:3.1.3.16] | (RefSeq) protein phosphatase 2C 51-like isoform X1 (A)	ko04016: MAPK signaling pathway - plant; ko04075: Plant hormone signal transduction	protein phosphatase 2C 51-like isoform X2 [Mangifera indica]	A0A5C7IPN5_9ROSI RecName: Full=Protein-serine/threonine phosphatase {ECO:0000256|ARBA:ARBA00013081}; EC=3.1.3.16 {ECO:0000256|ARBA:ARBA00013081};	Serine/threonine protein phosphatase	GO:0005634,nucleus; GO:0046872,metal ion binding; GO:0017018,myosin phosphatase activity; GO:0004722,protein serine/threonine phosphatase activity; GO:0009738,abscisic acid-activated signaling pathway; GO:0009788,negative regulation of abscisic acid-activated signaling pathway; GO:0035970,peptidyl-threonine dephosphorylation; GO:0010030,positive regulation of seed germination; GO:0003674,molecula…	PF00481.24:Protein phosphatase 2C	--	--	--
Mi00g15330.1	7.0351	8.2247	7.8994	20.7936	19.7373	19.0338	7.1609	7.2589	7.5322	16.858	18.7853	19.7852	362	456	370	1008	986	883	318	333	424	881	898	1052	1.59815	4.5e-90	1.1e-88	up	1.51296	1.9e-61	8.2e-60	up	Un_00209	1153	7270	-	Mi00g15330.1	-- && C7A39_KALSE RecName: Full=Cytochrome P450 72A397; EC=1.14.14.- {ECO:0000269|PubMed:29186583};	K15639 PHYB activation tagged suppressor 1 [EC:1.14.-.-] | (RefSeq) cytochrome P450 734A1-like (A)	ko00905: Brassinosteroid biosynthesis; ko01110: Biosynthesis of secondary metabolites	cytochrome P450 72A397-like [Mangifera indica]	V4T7S1_CITCL SubName: Full=Uncharacterized protein {ECO:0000313|EMBL:ESR45616.1};	Cytochrome P450 CYP4/CYP19/CYP26 subfamilies	GO:0016021,integral component of membrane; GO:0020037,heme binding; GO:0005506,iron ion binding; GO:0016712,oxidoreductase activity, acting on paired donors, with incorporation or reduction of molecular oxygen, reduced flavin or flavoprotein as one donor, and incorporation of one atom of oxygen; GO:0016134,saponin metabolic process; GO:0003674,molecular_function; GO:0005488,binding; GO:0046906,te…	PF00067.25:Cytochrome P450	--	--	--
Mi00g15410.1	5.4794	4.3831	4.4565	1.3175	1.029	1.0074	3.0869	4.2445	3.5698	2.1163	2.7699	2.2266	181	156	134	41	33	30	88	125	129	71	85	76	-1.8578	4.8e-17	2.4e-16	down	-0.4427	0.03305	0.06132	FALSE	Un_00214	5343	6978	-	Mi00g15410.1	-- && --	--	--	uncharacterized protein LOC123212736 [Mangifera indica]	V4TR49_CITCL SubName: Full=Uncharacterized protein {ECO:0000313|EMBL:ESR52366.1};	--	--	--	--	--	--
Mi00g15490.1	4.0994	3.8046	2.4343	1.0584	0.4565	0.8602	8.2162	8.0156	7.0387	2.3454	1.6696	1.5011	74	74	40	18	8	14	128	129	139	43	28	28	-1.8945	2.4e-07	6.4e-07	down	-1.8958	2.6e-15	2.3e-14	down	Un_00218	6884	7465	-	Mi00g15490.1	-- && LSH4_ARATH RecName: Full=Protein LIGHT-DEPENDENT SHORT HYPOCOTYLS 4; AltName: Full=Protein ORGAN BOUNDARY 4;	--	--	protein LIGHT-DEPENDENT SHORT HYPOCOTYLS 3-like [Mangifera indica]	A0A061DNN8_THECC SubName: Full=IQ motif and SEC7 domain-containing protein 2 {ECO:0000313|EMBL:EOX94434.1};	--	GO:0005634,nucleus; GO:0003677,DNA binding; GO:0009299,mRNA transcription; GO:0090698,post-embryonic plant morphogenesis; GO:0009416,response to light stimulus; GO:0003674,molecular_function; GO:0003676,nucleic acid binding; GO:0005488,binding; GO:0097159,organic cyclic compound binding; GO:1901363,heterocyclic compound binding; GO:0006139,nucleobase-containing compound metabolic process; GO:0006…	PF04852.15:ALOG domain	--	--	--
Mi00g15550.1	1.6949	1.1755	1.2277	0.5536	0.6715	0.5371	1.6618	1.7549	1.311	0.6235	0.6817	0.739	91	68	60	28	35	26	77	84	77	34	34	41	-0.9792	0.00043	0.00083	FALSE	-1.0281	8.7e-05	0.00028	down	Un_00221	3743	5598	+	Mi00g15550.1	-- && PUB1_MEDTR RecName: Full=U-box domain-containing protein 1 {ECO:0000303|PubMed:20971894}; EC=2.3.2.27 {ECO:0000269|PubMed:20971894}; AltName: Full=Plant U-box protein 1 {ECO:0000303|PubMed:20971894}; Short=MtPUB1 {ECO:0000303|PubMed:20971894}; AltName: Full=RING-type E3 ubiquitin transferase PUB1 {ECO:0000305};	K27628 U-box domain-containing protein 12/13 [EC:2.3.2.27] | (RefSeq) U-box domain-containing protein 13-like (A)	ko04075: Plant hormone signal transduction	U-box domain-containing protein 1-like [Mangifera indica]	A0A5C7GZV1_9ROSI RecName: Full=RING-type E3 ubiquitin transferase {ECO:0000256|ARBA:ARBA00012483}; EC=2.3.2.27 {ECO:0000256|ARBA:ARBA00012483};	FOG: Armadillo/beta-catenin-like repeats	GO:0005737,cytoplasm; GO:0005634,nucleus; GO:0005886,plasma membrane; GO:0061630,ubiquitin protein ligase activity; GO:0036377,arbuscular mycorrhizal association; GO:0009877,nodulation; GO:0002237,response to molecule of bacterial origin; GO:0009609,response to symbiotic bacterium; GO:0009610,response to symbiotic fungus; GO:0003674,molecular_function; GO:0003824,catalytic activity; GO:0004842,ub…	PF00514.26:Armadillo/beta-catenin-like repeat	--	--	--
Mi00g15620.1	5.9448	5.1878	5.072	1.8849	2.0676	1.5072	0.7157	0.5542	0.4093	0.3953	0.3324	0.2092	385	362	299	115	130	88	40	32	29	26	20	14	-1.3312	2.8e-21	1.6e-20	down	-0.6587	0.08954	0.14506	FALSE	Un_00225	816	4746	+	Mi00g15620.1	-- && PALY_CAMSI RecName: Full=Phenylalanine ammonia-lyase; EC=4.3.1.24 {ECO:0000250|UniProtKB:P24481};	K10775 phenylalanine ammonia-lyase [EC:4.3.1.24] | (RefSeq) phenylalanine ammonia-lyase-like (A)	ko00360: Phenylalanine metabolism; ko00940: Phenylpropanoid biosynthesis; ko01100: Metabolic pathways; ko01110: Biosynthesis of secondary metabolites	phenylalanine ammonia-lyase-like [Mangifera indica]	A0A5C7IX83_9ROSI RecName: Full=Phenylalanine ammonia-lyase {ECO:0000256|ARBA:ARBA00012139}; EC=4.3.1.24 {ECO:0000256|ARBA:ARBA00012139};	Phenylalanine and histidine ammonia-lyase	GO:0005737,cytoplasm; GO:0045548,phenylalanine ammonia-lyase activity; GO:0009800,cinnamic acid biosynthetic process; GO:0006559,L-phenylalanine catabolic process; GO:0003674,molecular_function; GO:0003824,catalytic activity; GO:0016829,lyase activity; GO:0016840,carbon-nitrogen lyase activity; GO:0016841,ammonia-lyase activity; GO:0006082,organic acid metabolic process; GO:0006725,cellular aroma…	PF00221.22:Aromatic amino acid lyase	--	--	--
Mi00g15650.1	3.1905	2.9611	3.3205	5.1691	7.4375	5.8671	4.5725	3.9554	4.7584	8.763	6.1456	6.3378	38	38	36	58	86	63	47	42	62	106	68	78	1.20361	3.4e-06	8.3e-06	up	0.85509	0.00045	0.00127	FALSE	Un_00226	5305	5688	-	Mi00g15650.1	-- && POT6_ARATH RecName: Full=Potassium transporter 6; Short=AtHAK6; Short=AtPOT6;	K03549 KUP system potassium uptake protein | (RefSeq) potassium transporter 6-like isoform X1 (A)	--	potassium transporter 6-like [Pistacia vera]	A0A6J1B2X4_9ROSI RecName: Full=Potassium transporter {ECO:0000256|RuleBase:RU321113};	--	GO:0016021,integral component of membrane; GO:0016020,membrane; GO:0005886,plasma membrane; GO:0015079,potassium ion transmembrane transporter activity; GO:0006813,potassium ion transport; GO:0003674,molecular_function; GO:0005215,transporter activity; GO:0008324,cation transmembrane transporter activity; GO:0015075,ion transmembrane transporter activity; GO:0015318,inorganic molecular entity tra…	--	--	--	--
Mi00g15680.1	6.7532	6.8236	6.5015	1.0984	0.991	0.9867	6.626	7.3508	6.256	2.9314	2.6967	2.7407	372	405	326	57	53	49	315	361	377	164	138	156	-2.471	2.8e-54	3.8e-53	down	-1.0946	2.3e-16	2.2e-15	down	Un_00228	1976	3751	+	Mi00g15680.1	-- && --	K06628 cell division control protein 45 | (RefSeq) cell division control protein 45 homolog (A)	--	cell division control protein 45 homolog [Mangifera indica]	A0A067FR76_CITSI SubName: Full=Uncharacterized protein {ECO:0000313|EMBL:KDO65967.1};	CDC45 (cell division cycle 45)-like protein	GO:0031261,DNA replication preinitiation complex; GO:0003682,chromatin binding; GO:0003688,DNA replication origin binding; GO:0003697,single-stranded DNA binding; GO:0006270,DNA replication initiation; GO:0000727,double-strand break repair via break-induced replication; GO:1902977,mitotic DNA replication preinitiation complex assembly; GO:0003674,molecular_function; GO:0005488,binding; GO:0003676…	PF02724.17:CDC45-like protein	--	--	--
Mi00g15740.1	4.1794	4.1559	5.1536	1.4486	1.3617	1.7029	5.3863	4.927	6.1983	4.0311	4.4988	4.2922	98	105	110	32	31	36	109	103	159	96	98	104	-1.3434	3.6e-08	1e-07	down	-0.1911	0.29716	0.39407	FALSE	Un_00230	8368	10377	-	Mi00g15740.1	-- && SGRL_ARATH RecName: Full=Magnesium dechelatase SGRL, chloroplastic {ECO:0000305}; EC=4.99.1.10 {ECO:0000269|PubMed:27604697}; AltName: Full=Protein STAY-GREEN LIKE {ECO:0000303|PubMed:25261252}; Flags: Precursor;	K22013 magnesium dechelatase [EC:4.99.1.10] | (RefSeq) magnesium dechelatase SGRL, chloroplastic-like isoform X1 (A)	ko00860: Porphyrin metabolism; ko01110: Biosynthesis of secondary metabolites	magnesium dechelatase SGRL, chloroplastic-like isoform X1 [Mangifera indica]	A0A067H7E6_CITSI RecName: Full=Staygreen domain-containing protein {ECO:0000259|Pfam:PF12638};	--	GO:0009534,chloroplast thylakoid; GO:0016829,lyase activity; GO:0015996,chlorophyll catabolic process; GO:0009658,chloroplast organization; GO:0003674,molecular_function; GO:0003824,catalytic activity; GO:0006725,cellular aromatic compound metabolic process; GO:0006778,porphyrin-containing compound metabolic process; GO:0006787,porphyrin-containing compound catabolic process; GO:0006807,nitrogen …	PF12638.10:Staygreen protein	--	--	--
Mi00g16020.1	22.2138	21.8645	22.1262	3.0015	3.002	3.1076	20.4832	18.0574	21.0906	6.7726	7.1333	7.2526	2561	2716	2322	326	336	323	2038	1856	2660	793	764	864	-2.6257	0	0	down	-1.3172	7.6e-77	4.5e-75	down	Un_00244	1316	9948	+	Mi00g16020.1	-- && SMC4_ARATH RecName: Full=Structural maintenance of chromosomes protein 4; Short=AtSMC4; Short=SMC protein 4; Short=SMC-4; AltName: Full=Chromosome-associated protein C; Short=AtCAP-C;	K06675 structural maintenance of chromosome 4 | (RefSeq) structural maintenance of chromosomes protein 4 (A)	--	structural maintenance of chromosomes protein 4 [Mangifera indica]	A0A1Q3AQZ8_CEPFO RecName: Full=Structural maintenance of chromosomes protein {ECO:0000256|PIRNR:PIRNR005719};	Structural maintenance of chromosome protein 4 (chromosome condensation complex Condensin, subunit C)	GO:0005694,chromosome; GO:0005634,nucleus; GO:0005524,ATP binding; GO:0016887,ATP hydrolysis activity; GO:0051301,cell division; GO:0009793,embryo development ending in seed dormancy; GO:0051321,meiotic cell cycle; GO:0007076,mitotic chromosome condensation; GO:0000070,mitotic sister chromatid segregation; GO:0000166,nucleotide binding; GO:0003674,molecular_function; GO:0005488,binding; GO:001707…	PF02463.22:RecF/RecN/SMC N terminal domain	--	--	--
Mi00g16030.1	6.6861	6.7003	7.3902	3.4397	4.7321	4.0948	2.8993	2.0704	3.0371	1.5348	0.8389	0.9924	163	176	164	79	112	90	61	45	81	38	19	25	-0.5217	0.00223	0.00391	FALSE	-1.0686	0.00061	0.00169	down	Un_00244	10506	13225	-	Mi00g16030.1	-- && NIP22_MAIZE RecName: Full=Aquaporin NIP2-2; AltName: Full=NOD26-like intrinsic protein 2-2; AltName: Full=ZmNIP2-2; AltName: Full=ZmNIP2;2;	K09874 aquaporin NIP | (RefSeq) aquaporin NIP2-2-like (A)	--	aquaporin NIP2-2-like [Mangifera indica]	A0A5B7BMS2_DAVIN SubName: Full=Putative aquaporin NIP2-1-like {ECO:0000313|EMBL:MPA69905.1}; Flags: Fragment;	Aquaporin (major intrinsic protein family)	GO:0016021,integral component of membrane; GO:0015267,channel activity; GO:0003674,molecular_function; GO:0005215,transporter activity; GO:0022803,passive transmembrane transporter activity; GO:0022857,transmembrane transporter activity; GO:0005575,cellular_component; GO:0016020,membrane; GO:0031224,intrinsic component of membrane; GO:0110165,cellular anatomical entity	PF00230.23:Major intrinsic protein	--	--	--
Mi00g16060.1	4.3405	4.1377	3.5339	0.7118	0.5414	0.8543	4.7669	4.1876	4.0422	2.1146	2.2727	1.7977	479	492	355	74	58	85	454	412	488	237	233	205	-2.2807	1.9e-50	2.3e-49	down	-0.8942	2.1e-13	1.6e-12	FALSE	Un_00245	4822	13315	-	Mi00g16060.1	-- && --	--	--	uncharacterized protein LOC123216524 [Mangifera indica]	A0A5C7HHA7_9ROSI SubName: Full=Uncharacterized protein {ECO:0000313|EMBL:TXG55606.1};	--	--	--	--	--	--
Mi00g16480.1	0.7798	0.7916	0.7764	0.2199	0.2761	0.2433	2.6402	2.0501	2.4281	1.2237	1.2722	1.1792	64	70	58	17	22	18	187	150	218	102	97	100	-1.4301	3.7e-06	8.9e-06	down	-0.7761	4.1e-06	1.6e-05	FALSE	Un_00278	4840	7580	-	Mi00g16480.1	-- && --	--	--	uncharacterized protein LOC123201798 [Mangifera indica]	V4SU02_CITCL SubName: Full=Uncharacterized protein {ECO:0000313|EMBL:ESR42485.1};	--	--	PF12043.11:Domain of unknown function (DUF3527)	--	--	--
Mi00g16690.1	1.7251	1.4713	1.4086	0.5197	0.3362	0.4654	3.3766	3.1117	3.4735	1.4002	1.2547	1.1055	74	68	55	21	14	18	125	119	163	61	50	49	-1.5688	8.2e-07	2.1e-06	down	-1.2288	2.5e-09	1.4e-08	down	Un_00294	685	4813	-	Mi00g16690.1	-- && ETO1_ARATH RecName: Full=Ethylene-overproduction protein 1; AltName: Full=Protein ETHYLENE OVERPRODUCER 1; Short=Protein ETO1;	--	--	ethylene-overproduction protein 1 [Pistacia vera]	A0A5C7IYX6_9ROSI SubName: Full=Uncharacterized protein {ECO:0000313|EMBL:TXG74440.1};	--	GO:0009873,ethylene-activated signaling pathway; GO:0010105,negative regulation of ethylene-activated signaling pathway; GO:0016567,protein ubiquitination; GO:0000160,phosphorelay signal transduction system; GO:0007154,cell communication; GO:0007165,signal transduction; GO:0008150,biological_process; GO:0009719,response to endogenous stimulus; GO:0009723,response to ethylene; GO:0009725,response …	PF07719.20:Tetratricopeptide repeat	--	--	--
Mi00g16760.1	1.7195	2.1278	2.4137	2.5857	1.8695	2.3311	2.2692	2.1966	2.3577	3.8564	4.4731	4.1139	36	48	46	51	38	44	41	41	54	82	87	89	0.35276	0.20901	0.25828	FALSE	1.04217	9.9e-06	3.7e-05	up	Un_00303	568	5292	-	Mi00g16760.1	-- && UGT43_PUEML RecName: Full=UDP-glycosyltransferase 43 {ECO:0000303|PubMed:27066037}; Short=PlUGT43 {ECO:0000303|PubMed:27066037}; EC=2.4.1.- {ECO:0000269|PubMed:28207970}; AltName: Full=UDP-glucose:daidzein C-glucosyltransferase {ECO:0000305};	K08237 hydroquinone glucosyltransferase [EC:2.4.1.218] | (RefSeq) hydroquinone glucosyltransferase-like (A)	--	UDP-glycosyltransferase 43-like [Mangifera indica]	A0A067GPX9_CITSI SubName: Full=Uncharacterized protein {ECO:0000313|EMBL:KDO77391.1};	UDP-glucuronosyl and UDP-glucosyl transferase	GO:0008194,UDP-glycosyltransferase activity; GO:0003674,molecular_function; GO:0003824,catalytic activity; GO:0016740,transferase activity; GO:0016757,glycosyltransferase activity	PF00201.21:UDP-glucoronosyl and UDP-glucosyl transferase	--	--	--
Mi00g16850.1	22.585	23.7964	21.2754	10.7706	10.564	14.0382	9.9875	9.6681	11.619	3.5989	4.1105	5.1738	414	470	355	186	188	232	158	158	233	67	70	98	-0.7025	6.3e-09	1.9e-08	FALSE	-1.1023	2.1e-09	1.2e-08	down	Un_00311	1730	2757	-	Mi00g16850.1	-- && GH5FP_CHAOB RecName: Full=Glycosyl hydrolase 5 family protein {ECO:0000303|PubMed:27237746}; EC=3.2.1.- {ECO:0000305}; AltName: Allergen=Cha o 3 {ECO:0000303|PubMed:27237746}; Flags: Precursor;	K01179 endoglucanase [EC:3.2.1.4] | (RefSeq) glycosyl hydrolase 5 family protein-like (A)	ko00500: Starch and sucrose metabolism; ko01100: Metabolic pathways	glycosyl hydrolase 5 family protein-like isoform X2 [Mangifera indica]	A0A2N9HG97_FAGSY RecName: Full=Cellulase domain-containing protein {ECO:0000259|Pfam:PF00150};	--	GO:0004553,hydrolase activity, hydrolyzing O-glycosyl compounds; GO:0005975,carbohydrate metabolic process; GO:0003674,molecular_function; GO:0003824,catalytic activity; GO:0016787,hydrolase activity; GO:0016798,hydrolase activity, acting on glycosyl bonds; GO:0008150,biological_process; GO:0008152,metabolic process; GO:0044238,primary metabolic process; GO:0071704,organic substance metabolic pro…	--	--	--	--
Mi01g00090.1	0.3922	0.4732	0.6032	1.5821	0.9292	1.6097	0.1818	0.6159	0.3227	1.931	2.2799	2.5052	10	13	14	38	23	37	4	14	9	50	54	66	1.7277	2.7e-05	6e-05	up	2.7638	1e-11	7.1e-11	up	chr1	67180	68122	+	Mi01g00090.1	-- && TGT3A_ARATH RecName: Full=Trihelix transcription factor GT-3a; AltName: Full=Trihelix DNA-binding protein GT-3a;	--	--	trihelix transcription factor GT-3b-like [Mangifera indica]	A0A7N2M452_QUELO RecName: Full=Myb-like domain-containing protein {ECO:0000259|PROSITE:PS50090};	Transcription factor GT-2 and related proteins, contains trihelix DNA-binding/SANT domain	GO:0005634,nucleus; GO:0003700,DNA-binding transcription factor activity; GO:0042802,identical protein binding; GO:0043565,sequence-specific DNA binding; GO:0000976,transcription cis-regulatory region binding; GO:0006355,regulation of DNA-templated transcription; GO:0003674,molecular_function; GO:0140110,transcription regulator activity; GO:0005488,binding; GO:0005515,protein binding; GO:0003676,…	PF13837.9:Myb/SANT-like DNA-binding domain	Trihelix	TF	Trihelix
Mi01g00100.1	5.0462	5.5441	6.1429	1.3029	1.9105	1.3312	4.9937	5.7825	5.2111	3.2497	3.494	3.6428	185	219	205	45	68	44	158	189	209	121	119	138	-1.64	1.3e-17	6.7e-17	down	-0.4447	0.00484	0.01113	FALSE	chr1	71981	73263	-	Mi01g00100.1	-- && --	--	--	uncharacterized protein LOC123216585 isoform X1 [Mangifera indica]	A0A5C7HP17_9ROSI RecName: Full=VARLMGL domain-containing protein {ECO:0000259|Pfam:PF14383};	--	--	PF14383.9:DUF761-associated sequence motif	--	--	--
Mi01g00200.1	16.273	18.2809	17.1322	30.0124	33.0694	29.4438	26.084	27.4553	23.1184	24.5349	23.027	22.0148	480	581	460	834	947	783	664	722	746	735	631	671	1.07562	1.7e-42	1.8e-41	up	0.03893	0.67258	0.74969	FALSE	chr1	129271	131606	+	Mi01g00200.1	-- && SFC1_ARATH RecName: Full=Mitochondrial succinate-fumarate transporter 1; Short=AtMSFC1;	K15100 solute carrier family 25 (mitochondrial citrate transporter), member 1 | (RefSeq) mitochondrial succinate-fumarate transporter 1 (A)	--	mitochondrial succinate-fumarate transporter 1 [Mangifera indica]	V4SPT2_CITCL SubName: Full=Uncharacterized protein {ECO:0000313|EMBL:ESR42672.1};	Mitochondrial tricarboxylate/dicarboxylate carrier proteins	GO:0016021,integral component of membrane; GO:0005743,mitochondrial inner membrane; GO:0031966,mitochondrial membrane; GO:0005739,mitochondrion; GO:0015141,succinate transmembrane transporter activity; GO:0005469,succinate:fumarate antiporter activity; GO:0015742,alpha-ketoglutarate transport; GO:0015746,citrate transport; GO:0015741,fumarate transport; GO:0015743,malate transport; GO:0015744,suc…	PF00153.30:Mitochondrial carrier protein	--	--	--
Mi01g00310.1	0.1931	0.0597	0.0707	3.6204	2.5189	2.9979	0.0746	0.1444	0.0588	0.1267	0.0693	0	3	1	1	53	38	42	1	2	1	2	1	0	5.05644	2e-12	7.5e-12	up	NA	NA	NA	NA	chr1	197224	197819	+	Mi01g00310.1	-- && --	--	--	UPF0098 protein TC_0109 [Mangifera indica]	A0A7J7DWY8_TRIWF SubName: Full=Uncharacterized protein {ECO:0000313|EMBL:KAF5750799.1};	--	--	PF01161.23:Phosphatidylethanolamine-binding protein	--	--	--
Mi01g00320.1	11.7672	11.2789	11.084	21.8766	22.8867	23.4636	4.256	5.01	3.7305	4.5318	4.6859	4.7175	519	536	445	909	980	933	162	197	180	203	192	215	1.23496	2.4e-63	3.8e-62	up	0.28112	0.06048	0.1036	FALSE	chr1	205326	206925	-	Mi01g00320.1	-- && AMT33_ORYSJ RecName: Full=Ammonium transporter 3 member 3; Short=OsAMT3;3;	K03320 ammonium transporter, Amt family | (RefSeq) ammonium transporter 3 member 1-like (A)	--	ammonium transporter 3 member 1-like [Mangifera indica]	A0A6A6KHV7_HEVBR RecName: Full=Ammonium transporter {ECO:0000256|RuleBase:RU362002};	Ammonia permease	GO:0016021,integral component of membrane; GO:0005886,plasma membrane; GO:0008519,ammonium transmembrane transporter activity; GO:0072488,ammonium transmembrane transport; GO:0003674,molecular_function; GO:0005215,transporter activity; GO:0005216,ion channel activity; GO:0005261,cation channel activity; GO:0008324,cation transmembrane transporter activity; GO:0015075,ion transmembrane transporter…	PF00909.24:Ammonium Transporter Family	--	--	--
Mi01g00330.1	21.1731	21.1395	25.3748	42.3953	33.87	46.9699	14.4972	16.5524	16.2752	24.1642	28.3163	24.8368	132	142	144	249	205	264	78	92	111	153	164	160	1.10198	1.8e-13	7.5e-13	up	0.88261	3.9e-07	1.8e-06	FALSE	chr1	208237	208840	-	Mi01g00330.1	-- && AMT2_ARATH RecName: Full=Ammonium transporter 2; Short=AtAMT2;	K03320 ammonium transporter, Amt family | (RefSeq) ammonium transporter 2-like (A)	--	ammonium transporter 2 [Tripterygium wilfordii]	A0A7J7DWU7_TRIWF RecName: Full=Ammonium transporter {ECO:0000256|RuleBase:RU362002};	Ammonia permease	GO:0005887,integral component of plasma membrane; GO:0005886,plasma membrane; GO:0009506,plasmodesma; GO:0008519,ammonium transmembrane transporter activity; GO:0015398,high-affinity secondary active ammonium transmembrane transporter activity; GO:0072488,ammonium transmembrane transport; GO:0009624,response to nematode; GO:0003674,molecular_function; GO:0005215,transporter activity; GO:0005216,i…	--	--	--	--
Mi01g00340.1	13.1226	12.0216	8.8858	20.8939	18.5272	19.4491	9.2412	9.5167	8.6346	13.4778	12.6033	16.4217	232	229	143	348	318	310	141	150	167	242	207	300	1.02223	2.5e-15	1.1e-14	up	0.815	3.7e-08	1.9e-07	FALSE	chr1	209042	209711	-	Mi01g00340.1	-- && AMT21_ORYSJ RecName: Full=Ammonium transporter 2 member 1; Short=OsAMT2;1;	K03320 ammonium transporter, Amt family | (RefSeq) ammonium transporter 2-like (A)	--	uncharacterized protein LOC123224173 [Mangifera indica]	A0A6M2F0G6_9ROSI RecName: Full=Ammonium_transp domain-containing protein {ECO:0000259|Pfam:PF00909};	Ammonia permease	GO:0005887,integral component of plasma membrane; GO:0005886,plasma membrane; GO:0008519,ammonium transmembrane transporter activity; GO:0072488,ammonium transmembrane transport; GO:0003674,molecular_function; GO:0005215,transporter activity; GO:0005216,ion channel activity; GO:0005261,cation channel activity; GO:0008324,cation transmembrane transporter activity; GO:0015075,ion transmembrane tran…	PF00909.24:Ammonium Transporter Family	--	--	--
Mi01g00400.1	0.6057	0.6198	0.5289	0.1648	0.16	0.1378	0.3599	0.4007	0.4969	0.2447	0.2006	0.1954	39	43	31	10	10	8	20	23	35	16	12	13	-1.6873	6.5e-05	0.00014	down	NA	NA	NA	NA	chr1	240006	242186	-	Mi01g00400.1	-- && LRK61_ARATH RecName: Full=Probable L-type lectin-domain containing receptor kinase VI.1; Short=LecRK-VI.1; EC=2.7.11.1; Flags: Precursor;	K13416 brassinosteroid insensitive 1-associated receptor kinase 1 [EC:2.7.10.1 2.7.11.1] | (RefSeq) BRASSINOSTEROID INSENSITIVE 1-associated receptor kinase 1-like isoform X1 (A)	ko04016: MAPK signaling pathway - plant; ko04075: Plant hormone signal transduction; ko04626: Plant-pathogen interaction	lectin-domain containing receptor kinase VI.4-like [Mangifera indica]	V4SZQ8_CITCL RecName: Full=Protein kinase domain-containing protein {ECO:0000259|PROSITE:PS50011};	--	GO:0016021,integral component of membrane; GO:0005886,plasma membrane; GO:0005524,ATP binding; GO:0030246,carbohydrate binding; GO:0106310,protein serine kinase activity; GO:0004675,transmembrane receptor protein serine/threonine kinase activity; GO:0042742,defense response to bacterium; GO:0002229,defense response to oomycetes; GO:0006468,protein phosphorylation; GO:0000166,nucleotide binding; G…	PF00139.22:Legume lectin domain	--	--	--
Mi01g00430.1	27.1736	23.8245	24.9585	8.4523	10.152	9.3881	44.004	42.0346	46.8284	22.8631	28.4112	22.7947	488	461	408	143	177	152	682	673	920	417	474	423	-1.203	3.5e-24	2.3e-23	down	-0.6684	7.4e-12	5.2e-11	FALSE	chr1	250125	251696	+	Mi01g00430.1	-- && SPC24_ARATH RecName: Full=Kinetochore protein SPC24 homolog {ECO:0000303|PubMed:29356153}; Short=AtSPC24 {ECO:0000303|PubMed:29356153}; AltName: Full=Protein MERISTEM UNSTRUCTURED {ECO:0000303|PubMed:29356153};	--	--	kinetochore protein SPC24 homolog [Mangifera indica]	A0A2H5MVS9_CITUN SubName: Full=Uncharacterized protein {ECO:0000313|EMBL:GAY32090.1};	--	GO:0000776,kinetochore; GO:0005634,nucleus; GO:0007049,cell cycle; GO:0051301,cell division; GO:0009933,meristem structural organization; GO:0051781,positive regulation of cell division; GO:0051983,regulation of chromosome segregation; GO:0008150,biological_process; GO:0009987,cellular process; GO:0009653,anatomical structure morphogenesis; GO:0009888,tissue development; GO:0032502,developmental …	PF01496.22:V-type ATPase 116kDa subunit family	--	--	--
Mi01g00440.1	1.56	2.574	1.4758	0.23	0.0446	0.2403	0.8034	0.6805	0.8715	0.5974	0.5131	0.5032	36	64	31	5	1	5	16	14	22	14	11	12	-3.2291	1.1e-08	3.4e-08	down	NA	NA	NA	NA	chr1	252386	253386	-	Mi01g00440.1	-- && GILT_ARATH RecName: Full=Gamma-interferon-responsive lysosomal thiol protein {ECO:0000303|PubMed:21052676}; Short=AtGILT {ECO:0000303|PubMed:21052676}; Flags: Precursor;	K08059 interferon, gamma-inducible protein 30 | (RefSeq) gamma-interferon-responsive lysosomal thiol protein-like (A)	--	gamma-interferon-responsive lysosomal thiol protein-like [Mangifera indica]	A0A067FIH6_CITSI SubName: Full=Uncharacterized protein {ECO:0000313|EMBL:KDO63232.1};	Gamma-interferon inducible lysosomal thiol reductase	GO:0005576,extracellular region; GO:0005764,lysosome; GO:0016491,oxidoreductase activity; GO:0016671,oxidoreductase activity, acting on a sulfur group of donors, disulfide as acceptor; GO:0003674,molecular_function; GO:0003824,catalytic activity; GO:0016667,oxidoreductase activity, acting on a sulfur group of donors; GO:0005575,cellular_component; GO:0110165,cellular anatomical entity; GO:0000323…	PF03227.19:Gamma interferon inducible lysosomal thiol reductase (GILT)	--	--	--
Mi01g00500.1	37.5942	37.7303	36.8782	160.005	150.249	153.671	55.8275	69.0311	71.342	266.406	276.035	284.239	934	1010	834	3745	3624	3442	1197	1529	1939	6722	6371	7297	2.28315	0	0	up	2.25087	2e-214	5e-212	up	chr1	273534	275913	-	Mi01g00500.1	-- && FRI3_SOYBN RecName: Full=Ferritin-3, chloroplastic; EC=1.16.3.1; AltName: Full=SFerH-3; Flags: Precursor;	K00522 ferritin heavy chain [EC:1.16.3.2] | (RefSeq) ferritin-4, chloroplastic (A)	ko00860: Porphyrin metabolism	ferritin-4, chloroplastic [Mangifera indica]	A0A067FJ94_CITSI RecName: Full=Ferritin {ECO:0000256|RuleBase:RU361145}; EC=1.16.3.1 {ECO:0000256|RuleBase:RU361145};	Ferritin	GO:0009507,chloroplast; GO:0005737,cytoplasm; GO:0008199,ferric iron binding; GO:0008198,ferrous iron binding; GO:0004322,ferroxidase activity; GO:0006880,intracellular sequestering of iron ion; GO:0006826,iron ion transport; GO:0003674,molecular_function; GO:0005488,binding; GO:0005506,iron ion binding; GO:0043167,ion binding; GO:0043169,cation binding; GO:0046872,metal ion binding; GO:0046914,t…	PF00210.27:Ferritin-like domain	--	--	--
Mi01g00530.1	2.7987	3.0546	3.5911	2.1389	1.5913	1.9619	1.375	1.5319	1.0847	0.485	0.5543	0.4117	125	147	146	90	69	79	53	61	53	22	23	19	-0.4943	0.00853	0.01374	FALSE	-1.2828	7.8e-05	0.00025	down	chr1	296562	304471	+	Mi01g00530.1	-- && TBL34_ARATH RecName: Full=Protein trichome birefringence-like 34;	K14496 abscisic acid receptor PYR/PYL family | (RefSeq) abscisic acid receptor PYL4 (A)	ko04016: MAPK signaling pathway - plant; ko04075: Plant hormone signal transduction	LOW QUALITY PROTEIN: protein trichome birefringence-like 34 [Mangifera indica]	V4SUQ4_CITCL RecName: Full=PMR5N domain-containing protein {ECO:0000259|Pfam:PF14416};	--	GO:0005794,Golgi apparatus; GO:0000139,Golgi membrane; GO:0016021,integral component of membrane; GO:0016413,O-acetyltransferase activity; GO:1990538,xylan O-acetyltransferase activity; GO:0045492,xylan biosynthetic process; GO:0003674,molecular_function; GO:0003824,catalytic activity; GO:0008374,O-acyltransferase activity; GO:0016407,acetyltransferase activity; GO:0016740,transferase activity; G…	PF13839.9:GDSL/SGNH-like Acyl-Esterase family found in Pmr5 and Cas1p	--	--	--
Mi01g00550.1	3.0884	3.1253	3.2026	0.623	0.5748	0.5443	4.1918	3.7664	4.0544	1.4115	1.626	1.4805	321	350	303	61	58	51	376	349	461	149	157	159	-2.1977	8.6e-43	9.2e-42	down	-1.2346	9.7e-23	1.3e-21	down	chr1	311778	318020	-	Mi01g00550.1	-- && BRC2B_ARATH RecName: Full=Protein BREAST CANCER SUSCEPTIBILITY 2 homolog B {ECO:0000303|PubMed:16415210}; Short=AtBRCA2B {ECO:0000303|PubMed:16415210};	--	--	protein BREAST CANCER SUSCEPTIBILITY 2 homolog B isoform X2 [Mangifera indica]	A0A5C7HPY6_9ROSI RecName: Full=Tower domain-containing protein {ECO:0000259|SMART:SM01341};	DNA recombinational repair protein BRCA2	GO:0005739,mitochondrion; GO:0003677,DNA binding; GO:0000724,double-strand break repair via homologous recombination; GO:0051321,meiotic cell cycle; GO:0006355,regulation of DNA-templated transcription; GO:0003674,molecular_function; GO:0003676,nucleic acid binding; GO:0005488,binding; GO:0097159,organic cyclic compound binding; GO:1901363,heterocyclic compound binding; GO:0000725,recombinational…	PF09103.13:BRCA2, oligonucleotide/oligosaccharide-binding, domain 1	--	--	--
Mi01g00580.1	17.7627	18.2772	17.6937	5.031	4.6297	5.0654	25.6901	22.59	22.492	12.5392	11.8784	12.3941	1233	1367	1118	329	312	317	1539	1398	1708	884	766	889	-1.6328	2e-99	6.5e-98	down	-0.7641	3.6e-24	5.1e-23	FALSE	chr1	347854	350436	-	Mi01g00580.1	-- && IMK3_ARATH RecName: Full=Probable leucine-rich repeat receptor-like protein kinase IMK3; EC=2.7.11.1; AltName: Full=Protein INFLORESCENCE MERISTEM RECEPTOR-LIKE KINASE 3; AltName: Full=Protein MERISTEMATIC RECEPTOR-LIKE KINASE; Flags: Precursor;	K13415 protein brassinosteroid insensitive 1 [EC:2.7.10.1 2.7.11.1] | (RefSeq) protein BRASSINOSTEROID INSENSITIVE 1-like (A)	ko04075: Plant hormone signal transduction	probably inactive leucine-rich repeat receptor-like protein kinase IMK2 [Mangifera indica]	A0A6J1AP54_9ROSI SubName: Full=probably inactive leucine-rich repeat receptor-like protein kinase IMK2 {ECO:0000313|RefSeq:XP_021289002.1};	--	GO:0016021,integral component of membrane; GO:0005886,plasma membrane; GO:0005524,ATP binding; GO:0106310,protein serine kinase activity; GO:0004674,protein serine/threonine kinase activity; GO:0006468,protein phosphorylation; GO:0000166,nucleotide binding; GO:0003674,molecular_function; GO:0005488,binding; GO:0017076,purine nucleotide binding; GO:0030554,adenyl nucleotide binding; GO:0032553,rib…	PF00069.28:Protein kinase domain	--	--	--
Mi01g00680.1	29.5305	24.5115	25.1361	51.2839	47.6874	43.9412	28.2287	29.5176	31.1999	31.7141	30.7017	30.4998	937	838	726	1533	1469	1257	773	835	1083	1022	905	1000	1.08807	5.5e-51	6.9e-50	up	0.2395	0.00115	0.00302	FALSE	chr1	401282	406271	-	Mi01g00680.1	-- && HSP11_PEA RecName: Full=18.1 kDa class I heat shock protein; AltName: Full=HSP 18.1;	K13993 HSP20 family protein | (RefSeq) 18.1 kDa class I heat shock protein-like (A)	ko04141: Protein processing in endoplasmic reticulum	18.1 kDa class I heat shock protein-like [Mangifera indica]	A0A6J1ARP9_9ROSI SubName: Full=18.1 kDa class I heat shock protein-like {ECO:0000313|RefSeq:XP_021289560.1};	Molecular chaperone (small heat-shock protein Hsp26/Hsp42)	GO:0005737,cytoplasm; GO:0032991,protein-containing complex; GO:0042802,identical protein binding; GO:0050821,protein stabilization; GO:0003674,molecular_function; GO:0005488,binding; GO:0005515,protein binding; GO:0008150,biological_process; GO:0031647,regulation of protein stability; GO:0065007,biological regulation; GO:0065008,regulation of biological quality; GO:0005575,cellular_component; GO…	PF00011.24:Hsp20/alpha crystallin family	--	--	--
Mi01g00780.1	0.9553	0.7456	0.8586	0.2765	0.1342	0.2649	1.2327	0.901	1.3098	0.2993	0.4674	0.3152	44	37	36	12	6	11	49	37	66	14	20	15	-1.6904	6.4e-05	0.00014	down	-1.5018	2.6e-05	9.3e-05	down	chr1	457795	459930	-	Mi01g00780.1	-- && --	--	--	uncharacterized protein LOC123195207 [Mangifera indica]	A0A5C7HR88_9ROSI SubName: Full=Uncharacterized protein {ECO:0000313|EMBL:TXG58732.1};	--	--	--	--	--	--
Mi01g00800.1	9.422	9.1544	8.2159	2.5003	2.5475	2.6453	10.781	10.3702	10.6581	5.2764	5.6415	4.901	320	335	254	80	84	81	316	314	396	182	178	172	-1.5657	9.1e-26	6.2e-25	down	-0.8316	3e-11	2e-10	FALSE	chr1	467992	469086	+	Mi01g00800.1	-- && LRKS4_ARATH RecName: Full=L-type lectin-domain containing receptor kinase S.4 {ECO:0000303|PubMed:19773388}; Short=LecRK-S.4 {ECO:0000303|PubMed:19773388}; EC=2.7.11.1 {ECO:0000255|PROSITE-ProRule:PRU00159}; Flags: Precursor;	--	--	L-type lectin-domain containing receptor kinase S.4-like [Mangifera indica]	A0A067F3G0_CITSI RecName: Full=Non-specific serine/threonine protein kinase {ECO:0000256|ARBA:ARBA00012513}; EC=2.7.11.1 {ECO:0000256|ARBA:ARBA00012513};	--	GO:0016021,integral component of membrane; GO:0005886,plasma membrane; GO:0005524,ATP binding; GO:0030246,carbohydrate binding; GO:0106310,protein serine kinase activity; GO:0004675,transmembrane receptor protein serine/threonine kinase activity; GO:0042742,defense response to bacterium; GO:0002229,defense response to oomycetes; GO:0006468,protein phosphorylation; GO:0000166,nucleotide binding; G…	PF00139.22:Legume lectin domain	--	--	--
Mi01g00810.1	59.3481	62.8511	61.1136	11.3567	10.279	10.2707	28.1577	30.2708	28.4846	11.4557	10.4837	10.9576	2474	2823	2319	446	416	386	1013	1125	1299	485	406	472	-2.2868	2e-277	2e-275	down	-1.2234	5e-49	1.6e-47	down	chr1	471003	472559	-	Mi01g00810.1	-- && TBB1_LUPAL RecName: Full=Tubulin beta-1 chain; AltName: Full=Beta-1-tubulin;	K07375 tubulin beta | (RefSeq) tubulin beta-1 chain-like (A)	ko04145: Phagosome; ko04814: Motor proteins	tubulin beta-1 chain-like [Mangifera indica]	A0A2G9HY56_9LAMI RecName: Full=Tubulin beta chain {ECO:0000256|RuleBase:RU000352};	Beta tubulin	GO:0005737,cytoplasm; GO:0005874,microtubule; GO:0005525,GTP binding; GO:0005200,structural constituent of cytoskeleton; GO:0007017,microtubule-based process; GO:0000166,nucleotide binding; GO:0003674,molecular_function; GO:0005488,binding; GO:0017076,purine nucleotide binding; GO:0019001,guanyl nucleotide binding; GO:0032553,ribonucleotide binding; GO:0032555,purine ribonucleotide binding; GO:00…	PF00091.28:Tubulin/FtsZ family, GTPase domain	--	--	--
Mi01g00960.1	3.2826	3.5705	4.1345	40.7921	35.9227	40.4227	4.5305	3.8696	3.8225	31.951	33.2419	34.6411	157	184	180	1838	1668	1743	187	165	200	1552	1477	1712	3.65435	0	0	up	3.21317	6e-257	2e-254	up	chr1	550895	555275	-	Mi01g00960.1	-- && ANTR3_ARATH RecName: Full=Probable anion transporter 3, chloroplastic; AltName: Full=Phosphate transporter PHT4;2; Flags: Precursor;	K08193 MFS transporter, ACS family, solute carrier family 17 (sodium-dependent inorganic phosphate cotransporter), other | (RefSeq) probable anion transporter 3, chloroplastic isoform X1 (A)	--	probable anion transporter 3, chloroplastic isoform X1 [Mangifera indica]	A0A1Q3BKJ9_CEPFO SubName: Full=MFS_1 domain-containing protein {ECO:0000313|EMBL:GAV68531.1};	Permease of the major facilitator superfamily	GO:0031969,chloroplast membrane; GO:0016021,integral component of membrane; GO:0009536,plastid; GO:0005315,inorganic phosphate transmembrane transporter activity; GO:0003674,molecular_function; GO:0005215,transporter activity; GO:0015291,secondary active transmembrane transporter activity; GO:0015318,inorganic molecular entity transmembrane transporter activity; GO:0022804,active transmembrane tr…	PF07690.19:Major Facilitator Superfamily	--	--	--
Mi01g00970.1	4.4247	4.9025	4.1793	0.765	0.8739	0.85	4.7147	4.1034	3.6943	3.3326	3.113	2.9665	485	579	417	79	93	84	446	401	443	371	317	336	-2.2053	9.9e-60	1.5e-58	down	-0.2305	0.04538	0.08092	FALSE	chr1	559547	566678	+	Mi01g00970.1	-- && CFA52_CHLRE RecName: Full=Cilia- and flagella-associated protein 52 {ECO:0000305};	K21763 mitogen-activated protein kinase binding protein 1 | (RefSeq) mitogen-activated protein kinase-binding protein 1 isoform X1 (A)	--	mitogen-activated protein kinase-binding protein 1 isoform X1 [Mangifera indica]	A0A5C7HNU5_9ROSI SubName: Full=Uncharacterized protein {ECO:0000313|EMBL:TXG58757.1};	WD40 repeat protein	GO:0005930,axoneme; GO:0036064,ciliary basal body; GO:0031514,motile cilium; GO:0005575,cellular_component; GO:0005622,intracellular anatomical structure; GO:0005737,cytoplasm; GO:0005856,cytoskeleton; GO:0005929,cilium; GO:0032838,plasma membrane bounded cell projection cytoplasm; GO:0042995,cell projection; GO:0043226,organelle; GO:0043227,membrane-bounded organelle; GO:0043228,non-membrane-bou…	PF00400.35:WD domain, G-beta repeat	--	--	--
Mi01g00980.1	15.0812	16.4493	14.7623	3.3351	3.2197	4.7181	13.741	14.6208	13.0787	5.5526	6.3305	5.6758	936	1100	834	195	194	264	736	809	888	350	365	364	-1.8025	3.6e-24	2.3e-23	down	-1.0625	9.9e-29	1.7e-27	down	chr1	574457	576457	+	Mi01g00980.1	-- && OPS_ARATH RecName: Full=Protein OCTOPUS {ECO:0000303|PubMed:22395740};	--	--	protein OCTOPUS-like [Mangifera indica]	A0A2H5PE97_CITUN SubName: Full=Uncharacterized protein {ECO:0000313|EMBL:GAY50693.1};	--	GO:0016324,apical plasma membrane; GO:0009507,chloroplast; GO:0005737,cytoplasm; GO:0005886,plasma membrane; GO:0030154,cell differentiation; GO:0010588,cotyledon vascular tissue pattern formation; GO:0010088,phloem development; GO:0010233,phloem transport; GO:2000280,regulation of root development; GO:0022622,root system development; GO:0008150,biological_process; GO:0009987,cellular process; GO…	PF05340.15:Protein of unknown function (DUF740)	--	--	--
Mi01g01040.1	12.0244	10.8399	12.3187	4.3478	4.1981	4.0934	59.3973	58.3392	52.066	32.7634	32.0856	31.8685	593	576	553	202	201	182	2528	2565	2809	1641	1470	1624	-1.2396	5.1e-32	4.1e-31	down	-0.6344	7e-21	8.4e-20	FALSE	chr1	616463	618815	+	Mi01g01040.1	-- && DCR_ARATH RecName: Full=BAHD acyltransferase DCR; EC=2.3.1.-; AltName: Full=Protein DEFECTIVE IN CUTICULAR RIDGES; AltName: Full=Protein PERMEABLE LEAVES 3;	K19747 BAHD acyltransferase [EC:2.3.1.-] | (RefSeq) BAHD acyltransferase DCR (A)	--	BAHD acyltransferase DCR-like [Mangifera indica]	V4SZ70_CITCL SubName: Full=Uncharacterized protein {ECO:0000313|EMBL:ESR42551.1};	--	GO:0005737,cytoplasm; GO:0005829,cytosol; GO:0016746,acyltransferase activity; GO:0010143,cutin biosynthetic process; GO:0051179,localization; GO:0090626,plant epidermis morphogenesis; GO:0010090,trichome morphogenesis; GO:0003674,molecular_function; GO:0003824,catalytic activity; GO:0016740,transferase activity; GO:0008150,biological_process; GO:0008152,metabolic process; GO:0009058,biosynthetic…	PF02458.18:Transferase family	--	--	--
Mi01g01100.1	0.519	0.5017	0.3801	2.1117	2.3609	2.3025	0.0251	0.0243	0.0593	0.1703	0.0698	0.1256	24	25	16	92	106	96	1	1	3	8	3	6	2.50325	3.8e-21	2.2e-20	up	NA	NA	NA	NA	chr1	648880	651860	-	Mi01g01100.1	-- && GPAT6_ARATH RecName: Full=Glycerol-3-phosphate 2-O-acyltransferase 6; Short=AtGPAT6; EC=2.3.1.198; AltName: Full=Glycerol-3-phosphate acyltransferase 6;	K13508 glycerol-3-phosphate acyltransferase [EC:2.3.1.15 2.3.1.198] | (RefSeq) glycerol-3-phosphate 2-O-acyltransferase 6-like (A)	ko00561: Glycerolipid metabolism; ko00564: Glycerophospholipid metabolism; ko01100: Metabolic pathways; ko01110: Biosynthesis of secondary metabolites	glycerol-3-phosphate 2-O-acyltransferase 6-like [Mangifera indica]	V4SPC6_CITCL RecName: Full=PlsC domain-containing protein {ECO:0000259|SMART:SM00563};	--	GO:0016021,integral component of membrane; GO:0016020,membrane; GO:0090447,glycerol-3-phosphate 2-O-acyltransferase activity; GO:0016791,phosphatase activity; GO:0102419,sn-2-glycerol-3-phosphate omega-OH-C22:0-CoA acyl transferase activity; GO:0010143,cutin biosynthetic process; GO:0009908,flower development; GO:0008654,phospholipid biosynthetic process; GO:0003674,molecular_function; GO:0003824…	PF12710.10:haloacid dehalogenase-like hydrolase	--	--	--
Mi01g01140.1	1.0345	1.1628	1.2375	2.3181	2.2731	2.9195	0.4795	0.5157	0.4308	0.3395	0.3588	0.3671	90	109	98	190	192	229	36	40	41	30	29	33	1.36517	2.8e-17	1.4e-16	up	-0.2402	0.44768	0.54744	FALSE	chr1	738650	742620	-	Mi01g01140.1	-- && Y3475_ARATH RecName: Full=Probable LRR receptor-like serine/threonine-protein kinase At3g47570; EC=2.7.11.1; Flags: Precursor;	K13420 LRR receptor-like serine/threonine-protein kinase FLS2 [EC:2.7.11.1] | (RefSeq) probable LRR receptor-like serine/threonine-protein kinase At3g47570 (A)	ko04016: MAPK signaling pathway - plant; ko04626: Plant-pathogen interaction	putative receptor-like protein kinase At3g47110 [Mangifera indica]	A0A2H5PE66_CITUN RecName: Full=Protein kinase domain-containing protein {ECO:0000259|PROSITE:PS50011};	--	GO:0016021,integral component of membrane; GO:0005886,plasma membrane; GO:0005524,ATP binding; GO:0106310,protein serine kinase activity; GO:0004674,protein serine/threonine kinase activity; GO:0006468,protein phosphorylation; GO:0000166,nucleotide binding; GO:0003674,molecular_function; GO:0005488,binding; GO:0017076,purine nucleotide binding; GO:0030554,adenyl nucleotide binding; GO:0032553,rib…	PF07714.20:Protein tyrosine and serine/threonine kinase	--	--	--
Mi01g01230.1	37.4217	36.8372	41.5338	72.8995	68.1382	74.1819	23.0202	22.0919	23.9137	46.3319	47.4713	47.7756	874	927	883	1604	1545	1562	464	460	611	1099	1030	1153	1.13154	1.1e-71	2.1e-70	up	1.21312	4.8e-55	1.8e-53	up	chr1	780806	783191	-	Mi01g01230.1	-- && AIRP2_ARATH RecName: Full=E3 ubiquitin-protein ligase AIRP2 {ECO:0000305}; EC=2.3.2.27 {ECO:0000269|PubMed:21969385}; AltName: Full=Protein ABA INSENSITIVE RING PROTEIN 2 {ECO:0000303|PubMed:21969385}; Short=AtAIRP2 {ECO:0000303|PubMed:21969385}; AltName: Full=RING-type E3 ubiquitin transferase AIRP2 {ECO:0000305};	K25840 E3 ubiquitin-protein ligase AIRP2 [EC:2.3.2.27] | (RefSeq) E3 ubiquitin-protein ligase AIRP2-like (A)	--	E3 ubiquitin-protein ligase AIRP2-like isoform X3 [Mangifera indica]	A0A067JY32_JATCU RecName: Full=RING-type domain-containing protein {ECO:0000259|PROSITE:PS50089};	Predicted E3 ubiquitin ligase	GO:0005829,cytosol; GO:0046872,metal ion binding; GO:0061630,ubiquitin protein ligase activity; GO:0004842,ubiquitin-protein transferase activity; GO:0009789,positive regulation of abscisic acid-activated signaling pathway; GO:0016567,protein ubiquitination; GO:0009737,response to abscisic acid; GO:0009651,response to salt stress; GO:0006511,ubiquitin-dependent protein catabolic process; GO:00036…	PF13920.9:Zinc finger, C3HC4 type (RING finger)	--	--	--
Mi01g01240.1	5.3186	3.9693	5.4213	1.6879	1.3555	1.7029	12.7704	12.4235	13.3323	8.9621	11.5683	11.1964	97	78	90	29	24	28	201	202	266	166	196	211	-1.395	2.4e-07	6.3e-07	down	-0.1047	0.45914	0.55859	FALSE	chr1	785383	786663	-	Mi01g01240.1	-- && DDPS2_ARATH RecName: Full=Dehydrodolichyl diphosphate synthase 2; Short=Dedol-PP synthase 2; EC=2.5.1.-;	K11778 ditrans,polycis-polyprenyl diphosphate synthase [EC:2.5.1.87] | (RefSeq) LOW QUALITY PROTEIN: cis-prenyltransferase 4, chloroplastic-like (A)	ko00900: Terpenoid backbone biosynthesis; ko01110: Biosynthesis of secondary metabolites	LOW QUALITY PROTEIN: cis-prenyltransferase 4, chloroplastic-like [Mangifera indica]	V4SZC6_CITCL RecName: Full=Alkyl transferase {ECO:0000256|RuleBase:RU363018}; EC=2.5.1.- {ECO:0000256|RuleBase:RU363018};	Cis-prenyltransferase	GO:0009507,chloroplast; GO:0009570,chloroplast stroma; GO:0005783,endoplasmic reticulum; GO:0045547,dehydrodolichyl diphosphate synthase activity; GO:0002094,polyprenyltransferase activity; GO:0009668,plastid membrane organization; GO:0016094,polyprenol biosynthetic process; GO:0006486,protein glycosylation; GO:0009409,response to cold; GO:0003674,molecular_function; GO:0003824,catalytic activity…	PF01255.22:Putative undecaprenyl diphosphate synthase	--	--	--
Mi01g01280.1	4.0393	3.658	4.3837	3.0143	2.6729	2.1451	1.7303	2.9656	2.5063	0.3375	1.0804	1.0187	165	161	163	116	106	79	61	108	112	14	41	43	-0.3861	0.02385	0.03572	FALSE	-1.3913	0.00671	0.01493	down	chr1	796646	798931	-	Mi01g01280.1	-- && CAX3_ARATH RecName: Full=Vacuolar cation/proton exchanger 3; AltName: Full=Ca(2+)/H(+) antiporter CAX3; AltName: Full=Ca(2+)/H(+) exchanger 3; AltName: Full=Protein CATION EXCHANGER 3;	K07300 Ca2+:H+ antiporter | (RefSeq) vacuolar cation/proton exchanger 3-like (A)	--	vacuolar cation/proton exchanger 3-like [Mangifera indica]	A0A2P5BQT4_PARAD RecName: Full=Vacuolar cation/proton exchanger {ECO:0000256|RuleBase:RU365028};	Ca2+/H+ antiporter VCX1 and related proteins	GO:0061993,calcium:proton antiporter complex; GO:0009705,plant-type vacuole membrane; GO:0005774,vacuolar membrane; GO:0005773,vacuole; GO:0015369,calcium:proton antiporter activity; GO:0070588,calcium ion transmembrane transport; GO:0006812,cation transport; GO:0006874,cellular calcium ion homeostasis; GO:0030026,cellular manganese ion homeostasis; GO:0006882,cellular zinc ion homeostasis; GO:00…	PF01699.27:Sodium/calcium exchanger protein	--	--	--
Mi01g01430.1	40.8649	40.3896	41.3586	8.2036	8.1314	7.4319	32.0159	31.8849	29.532	12.8352	14.0319	13.1289	1232	1312	1135	233	238	202	833	857	974	393	393	409	-2.1301	3e-141	1e-139	down	-1.0468	1.1e-31	2.1e-30	down	chr1	889371	891096	+	Mi01g01430.1	-- && CKB12_ARATH RecName: Full=Cyclin-dependent kinase B1-2; Short=CDKB1;2; EC=2.7.11.22; EC=2.7.11.23;	K07760 cyclin-dependent kinase [EC:2.7.11.22] | (RefSeq) cyclin-dependent kinase B1-2 (A)	--	cyclin-dependent kinase B1-2 [Mangifera indica]	V4UTG5_CITCL RecName: Full=Protein kinase domain-containing protein {ECO:0000259|PROSITE:PS50011};	Protein kinase PCTAIRE and related kinases	GO:0000307,cyclin-dependent protein kinase holoenzyme complex; GO:0005737,cytoplasm; GO:0005634,nucleus; GO:0005524,ATP binding; GO:0030332,cyclin binding; GO:0004693,cyclin-dependent protein serine/threonine kinase activity; GO:0106310,protein serine kinase activity; GO:0004674,protein serine/threonine kinase activity; GO:0008353,RNA polymerase II CTD heptapeptide repeat kinase activity; GO:0000…	PF00069.28:Protein kinase domain	--	--	--
Mi01g01530.1	23.9524	23.583	22.5452	9.0011	10.7816	8.6545	29.0507	28.8152	29.7405	17.3511	18.0813	17.3673	1627	1726	1394	576	711	530	1703	1745	2210	1197	1141	1219	-1.0642	2.3e-48	2.8e-47	down	-0.5535	2.1e-19	2.4e-18	FALSE	chr1	943449	948394	+	Mi01g01530.1	-- && GTE12_ARATH RecName: Full=Transcription factor GTE12; AltName: Full=Bromodomain-containing protein GTE12; AltName: Full=Protein GLOBAL TRANSCRIPTION FACTOR GROUP E12;	K22184 bromodomain-containing protein 9 | (RefSeq) uncharacterized protein LOC123220057 isoform X1 (A)	ko03082: ATP-dependent chromatin remodeling	uncharacterized protein LOC123220057 isoform X1 [Mangifera indica]	A0A5C7HM86_9ROSI RecName: Full=Bromo domain-containing protein {ECO:0000259|PROSITE:PS50014};	PHD finger protein BR140/LIN-49	GO:0005634,nucleus; GO:0005575,cellular_component; GO:0005622,intracellular anatomical structure; GO:0043226,organelle; GO:0043227,membrane-bounded organelle; GO:0043229,intracellular organelle; GO:0043231,intracellular membrane-bounded organelle; GO:0110165,cellular anatomical entity	PF00439.28:Bromodomain	--	--	--
Mi01g01560.1	9.6066	9.8139	10.7434	1.9441	2.0644	2.0698	9.0493	9.38	8.8761	4.9676	4.8356	4.4812	278	306	283	53	58	54	226	242	281	146	130	134	-2.0744	2.1e-35	1.9e-34	down	-0.7571	1.1e-07	5.2e-07	FALSE	chr1	967424	968356	+	Mi01g01560.1	-- && --	--	--	uncharacterized protein LOC123209544 [Mangifera indica]	V4T058_CITCL SubName: Full=Uncharacterized protein {ECO:0000313|EMBL:ESR42886.1};	--	GO:0016021,integral component of membrane; GO:0005575,cellular_component; GO:0016020,membrane; GO:0031224,intrinsic component of membrane; GO:0110165,cellular anatomical entity	PF06697.15:Protein of unknown function (DUF1191)	--	--	--
Mi01g01630.1	1.0724	1.1792	1.2293	0.0866	0.1921	0.1939	0.3917	0.2223	0.4049	0.1377	0.1757	0.3158	92	109	96	7	16	15	29	17	38	12	14	28	-2.6449	2.2e-16	1e-15	down	-0.515	0.23049	0.32042	FALSE	chr1	1007108	1016987	-	Mi01g01630.1	-- && Y5374_ARATH RecName: Full=Probable LRR receptor-like serine/threonine-protein kinase At5g37450; EC=2.7.11.1; Flags: Precursor;	K13430 serine/threonine-protein kinase PBS1 [EC:2.7.11.1] | (RefSeq) serine/threonine-protein kinase PBS1-like (A)	ko04626: Plant-pathogen interaction	probable LRR receptor-like serine/threonine-protein kinase At5g37450 [Mangifera indica]	A0A8J5Z4Z9_9ROSI RecName: Full=Protein kinase domain-containing protein {ECO:0000259|PROSITE:PS50011};	--	GO:0016021,integral component of membrane; GO:0005524,ATP binding; GO:0106310,protein serine kinase activity; GO:0004674,protein serine/threonine kinase activity; GO:0006468,protein phosphorylation; GO:0000166,nucleotide binding; GO:0003674,molecular_function; GO:0005488,binding; GO:0017076,purine nucleotide binding; GO:0030554,adenyl nucleotide binding; GO:0032553,ribonucleotide binding; GO:0032…	PF00069.28:Protein kinase domain	--	--	--
Mi01g01650.1	61.5073	64.5615	63.1746	25.9912	25.4585	24.3318	32.0038	33.9392	32.4654	22.6801	24.6231	22.9083	3474	3929	3248	1383	1396	1239	1560	1709	2006	1301	1292	1337	-1.0844	8e-119	3e-117	down	-0.3104	2.4e-06	9.8e-06	FALSE	chr1	1024903	1027742	+	Mi01g01650.1	-- && Y3857_ARATH RecName: Full=BTB/POZ domain-containing protein At3g08570;	--	--	BTB/POZ domain-containing protein At3g08570-like [Mangifera indica]	V4SQB1_CITCL SubName: Full=Uncharacterized protein {ECO:0000313|EMBL:ESR42877.1};	--	GO:0016567,protein ubiquitination; GO:0006807,nitrogen compound metabolic process; GO:0008150,biological_process; GO:0008152,metabolic process; GO:0019538,protein metabolic process; GO:0032446,protein modification by small protein conjugation; GO:0036211,protein modification process; GO:0043170,macromolecule metabolic process; GO:0043412,macromolecule modification; GO:0044238,primary metabolic pr…	PF03000.17:NPH3 family	--	--	--
Mi01g01680.1	0.7013	0.7564	0.5414	0.2012	0.2733	0.2733	1.164	1.2756	1.0049	0.6719	0.5509	0.6603	37	43	26	10	14	13	53	60	58	36	27	36	-1.1862	0.00333	0.00571	down	-0.6879	0.01666	0.03357	FALSE	chr1	1061439	1064522	+	Mi01g01680.1	-- && --	--	--	integrator complex subunit 6 homolog [Mangifera indica]	A0A1R3J0U4_COCAP SubName: Full=Uncharacterized protein {ECO:0000313|EMBL:OMO88459.1};	--	--	--	--	--	--
Mi01g01710.1	904.114	931.555	931.67	1763.66	1830.44	1807.1	903.367	970.75	882.294	1311.21	1299.14	1281.56	12535	13916	11758	23036	24638	22588	10809	11999	13382	18463	16733	18360	1.20077	0	0	up	0.67431	2.1e-38	4.9e-37	FALSE	chr1	1079932	1083575	+	Mi01g01710.1	-- && UBC4_SOLLC RecName: Full=Ubiquitin-conjugating enzyme E2-17 kDa; EC=2.3.2.23; AltName: Full=E2 ubiquitin-conjugating enzyme; AltName: Full=Ubiquitin carrier protein; AltName: Full=Ubiquitin-protein ligase;	K06689 ubiquitin-conjugating enzyme E2 D [EC:2.3.2.23] | (RefSeq) ubiquitin-conjugating enzyme E2-17 kDa-like (A)	ko03083: Polycomb repressive complex; ko04120: Ubiquitin mediated proteolysis; ko04141: Protein processing in endoplasmic reticulum	ubiquitin-conjugating enzyme E2-17 kDa-like [Mangifera indica]	M5XL40_PRUPE RecName: Full=UBC core domain-containing protein {ECO:0000259|PROSITE:PS50127};	Ubiquitin-protein ligase	GO:0005634,nucleus; GO:0005524,ATP binding; GO:0061631,ubiquitin conjugating enzyme activity; GO:0000209,protein polyubiquitination; GO:0006511,ubiquitin-dependent protein catabolic process; GO:0000166,nucleotide binding; GO:0003674,molecular_function; GO:0005488,binding; GO:0017076,purine nucleotide binding; GO:0030554,adenyl nucleotide binding; GO:0032553,ribonucleotide binding; GO:0032555,puri…	PF00179.29:Ubiquitin-conjugating enzyme	--	--	--
Mi01g01760.1	6.1504	6.3891	6.6144	14.2251	15.0263	14.6013	19.2542	19.5341	18.3456	35.8461	36.749	35.3781	285	319	279	621	676	610	770	807	930	1687	1582	1694	1.43199	1.2e-57	1.7e-56	up	1.09666	1.1e-57	4.4e-56	up	chr1	1096217	1098421	-	Mi01g01760.1	-- && KPK2_ARATH RecName: Full=Serine/threonine-protein kinase AtPK2/AtPK19; EC=2.7.11.1; AltName: Full=Ribosomal-protein S6 kinase homolog 2;	K04688 ribosomal protein S6 kinase beta [EC:2.7.11.1] | (RefSeq) serine/threonine-protein kinase AtPK2/AtPK19-like (A)	--	serine/threonine-protein kinase AtPK2/AtPK19-like [Mangifera indica]	A0A067F9R9_CITSI SubName: Full=Uncharacterized protein {ECO:0000313|EMBL:KDO64129.1};	Ribosomal protein S6 kinase and related proteins	GO:0005737,cytoplasm; GO:0005634,nucleus; GO:0005524,ATP binding; GO:0016301,kinase activity; GO:0004672,protein kinase activity; GO:0106310,protein serine kinase activity; GO:0004674,protein serine/threonine kinase activity; GO:0071456,cellular response to hypoxia; GO:0018105,peptidyl-serine phosphorylation; GO:0045727,positive regulation of translation; GO:0006468,protein phosphorylation; GO:00…	PF00069.28:Protein kinase domain	--	--	--
Mi01g01780.1	5.1952	4.5853	4.8121	0.9191	2.2034	1.6383	5.1936	3.1993	3.9109	1.7553	1.9189	2.711	102	97	86	17	42	29	88	56	84	35	35	55	-1.3761	4.4e-07	1.2e-06	down	-0.7627	0.0052	0.01187	FALSE	chr1	1103061	1103872	+	Mi01g01780.1	-- && --	--	--	high mobility group B protein 6-like [Mangifera indica]	A0A2H5MWB3_CITUN SubName: Full=Uncharacterized protein {ECO:0000313|EMBL:GAY32278.1};	--	--	--	--	--	--
Mi01g01810.1	2.8317	2.5648	2.6986	6.5186	7.2392	7.3036	7.6693	7.7684	7.0794	13.7394	13.2209	13.372	83	81	72	180	206	193	194	203	227	409	360	405	1.61667	4e-23	2.5e-22	up	1.0213	2.5e-18	2.7e-17	up	chr1	1118301	1119839	+	Mi01g01810.1	-- && WRK70_ARATH RecName: Full=Probable WRKY transcription factor 70 {ECO:0000303|Ref.1}; AltName: Full=WRKY DNA-binding protein 70 {ECO:0000303|Ref.1};	K13425 WRKY transcription factor 22 | (RefSeq) WRKY transcription factor 22-like (A)	ko04016: MAPK signaling pathway - plant; ko04626: Plant-pathogen interaction	probable WRKY transcription factor 70 [Mangifera indica]	A0A6A6KIL9_HEVBR RecName: Full=WRKY domain-containing protein {ECO:0000259|PROSITE:PS50811};	--	GO:0005634,nucleus; GO:0003700,DNA-binding transcription factor activity; GO:0043565,sequence-specific DNA binding; GO:0000976,transcription cis-regulatory region binding; GO:0009742,brassinosteroid mediated signaling pathway; GO:0010120,camalexin biosynthetic process; GO:0071456,cellular response to hypoxia; GO:0042742,defense response to bacterium; GO:0050832,defense response to fungus; GO:0002…	PF03106.18:WRKY DNA -binding domain	WRKY	TF	WRKY
Mi01g01820.1	3.5352	4.3309	5.3853	24.016	21.751	20.7561	6.2264	7.7191	6.5923	25.4333	25.6227	26.0923	75	99	104	480	448	397	114	146	153	548	505	572	2.56967	4.3e-79	8.6e-78	up	2.08829	9.7e-67	4.8e-65	up	chr1	1124749	1125512	-	Mi01g01820.1	-- && --	--	--	uncharacterized protein LOC123216914 [Mangifera indica]	V4SV02_CITCL SubName: Full=Uncharacterized protein {ECO:0000313|EMBL:ESR42835.1};	--	GO:0016021,integral component of membrane; GO:0005575,cellular_component; GO:0016020,membrane; GO:0031224,intrinsic component of membrane; GO:0110165,cellular anatomical entity	PF04654.15:Protein of unknown function, DUF599	--	--	--
Mi01g01860.1	1.3462	1.3733	1.1	0.6141	0.4125	0.5676	2.243	2.4458	2.0034	0.8654	0.8742	1.0336	121	133	90	52	36	46	174	196	197	79	73	96	-1.0295	4.9e-06	1.2e-05	down	-1.0902	7.5e-10	4.4e-09	down	chr1	1145107	1148334	+	Mi01g01860.1	-- && PXC2_ARATH RecName: Full=Leucine-rich repeat receptor-like protein kinase PXC2 {ECO:0000305}; AltName: Full=Protein PXY/TDR-CORRELATED 2 {ECO:0000303|PubMed:23815750}; Flags: Precursor;	K13416 brassinosteroid insensitive 1-associated receptor kinase 1 [EC:2.7.10.1 2.7.11.1] | (RefSeq) BRASSINOSTEROID INSENSITIVE 1-associated receptor kinase 1-like isoform X1 (A)	ko04016: MAPK signaling pathway - plant; ko04075: Plant hormone signal transduction; ko04626: Plant-pathogen interaction	leucine-rich repeat receptor-like protein kinase PXC2 [Mangifera indica]	A0A067F9S5_CITSI RecName: Full=Protein kinase domain-containing protein {ECO:0000259|PROSITE:PS50011};	--	GO:0016021,integral component of membrane; GO:0005886,plasma membrane; GO:0005524,ATP binding; GO:0004672,protein kinase activity; GO:0006468,protein phosphorylation; GO:0000166,nucleotide binding; GO:0003674,molecular_function; GO:0005488,binding; GO:0017076,purine nucleotide binding; GO:0030554,adenyl nucleotide binding; GO:0032553,ribonucleotide binding; GO:0032555,purine ribonucleotide bindin…	PF07714.20:Protein tyrosine and serine/threonine kinase	--	--	--
Mi01g01960.1	127.861	119.606	133.099	15.3076	19.9633	17.9315	835.505	892.341	808.237	611.66	563.681	590.513	1392	1403	1319	157	211	176	7850	8661	9626	6763	5701	6643	-2.6008	2e-169	8e-168	down	-0.3454	1.6e-09	9.5e-09	FALSE	chr1	1199310	1199779	-	Mi01g01960.1	-- && NLTP_PRUAV RecName: Full=Non-specific lipid-transfer protein; Short=LTP; AltName: Allergen=Pru av 3; Flags: Precursor;	--	--	non-specific lipid-transfer protein P5-like [Mangifera indica]	F5A8C7_9ROSI RecName: Full=Non-specific lipid-transfer protein {ECO:0000256|RuleBase:RU000628};	--	GO:0008289,lipid binding; GO:0006869,lipid transport; GO:0003674,molecular_function; GO:0005488,binding; GO:0006810,transport; GO:0008150,biological_process; GO:0010876,lipid localization; GO:0033036,macromolecule localization; GO:0051179,localization; GO:0051234,establishment of localization; GO:0071702,organic substance transport	PF00234.25:Protease inhibitor/seed storage/LTP family	--	--	--
Mi01g02100.1	0.6599	0.7145	0.5696	4.6197	4.2887	4.5486	0.2549	0.5463	0.4165	1.81	1.7758	1.4141	42	49	33	277	265	261	14	31	29	117	105	93	3.02043	2.1e-64	3.4e-63	up	2.20929	1.2e-15	1.1e-14	up	chr1	1268210	1270261	-	Mi01g02100.1	-- && PUB16_ARATH RecName: Full=U-box domain-containing protein 16; EC=2.3.2.27; AltName: Full=Plant U-box protein 16; AltName: Full=RING-type E3 ubiquitin transferase PUB16 {ECO:0000305};	K27628 U-box domain-containing protein 12/13 [EC:2.3.2.27] | (RefSeq) U-box domain-containing protein 13-like (A)	ko04075: Plant hormone signal transduction	U-box domain-containing protein 16-like [Mangifera indica]	A0A067E375_CITSI RecName: Full=RING-type E3 ubiquitin transferase {ECO:0000256|ARBA:ARBA00012483}; EC=2.3.2.27 {ECO:0000256|ARBA:ARBA00012483};	FOG: Armadillo/beta-catenin-like repeats	GO:0005737,cytoplasm; GO:0005634,nucleus; GO:0004842,ubiquitin-protein transferase activity; GO:0003674,molecular_function; GO:0003824,catalytic activity; GO:0016740,transferase activity; GO:0019787,ubiquitin-like protein transferase activity; GO:0140096,catalytic activity, acting on a protein; GO:0005575,cellular_component; GO:0005622,intracellular anatomical structure; GO:0110165,cellular anato…	PF04564.18:U-box domain	--	--	--
Mi01g02110.1	2.2338	2.3957	2.6448	8.4042	9.0245	8.5618	1.3229	1.3085	0.9075	3.1036	3.5533	3.8671	90	104	97	319	353	311	46	47	40	127	133	161	2.07605	3e-52	3.9e-51	up	1.76203	1.3e-15	1.1e-14	up	chr1	1276608	1277906	+	Mi01g02110.1	-- && CIPKE_ARATH RecName: Full=CBL-interacting serine/threonine-protein kinase 14; EC=2.7.11.1; AltName: Full=SNF1-related kinase 3.15; AltName: Full=SOS2-like protein kinase PKS24; AltName: Full=Serine/threonine-protein kinase SR1; Short=AtSR1;	K07198 5'-AMP-activated protein kinase, catalytic alpha subunit [EC:2.7.11.11] | (RefSeq) CBL-interacting serine/threonine-protein kinase 20-like (A)	--	CBL-interacting serine/threonine-protein kinase 14-like [Mangifera indica]	A0A5C7HQ40_9ROSI SubName: Full=Uncharacterized protein {ECO:0000313|EMBL:TXG58949.1};	Serine/threonine protein kinase	GO:0005737,cytoplasm; GO:0005634,nucleus; GO:0000325,plant-type vacuole; GO:0009506,plasmodesma; GO:0005524,ATP binding; GO:0019900,kinase binding; GO:0106310,protein serine kinase activity; GO:0004674,protein serine/threonine kinase activity; GO:0006468,protein phosphorylation; GO:0009737,response to abscisic acid; GO:0009409,response to cold; GO:0009749,response to glucose; GO:0009408,response …	PF00069.28:Protein kinase domain	--	--	--
Mi01g02140.1	93.6854	99.8292	96.812	347.783	338.3	334.497	70.2768	74.633	84.9543	133.376	140.278	135.929	2005	2302	1886	7012	7029	6454	1298	1424	1989	2899	2789	3006	2.0491	0	0	up	1.00931	1.8e-52	6.4e-51	up	chr1	1298046	1300829	-	Mi01g02140.1	-- && --	K12382 saposin | (RefSeq) prosaposin-like (A)	ko00600: Sphingolipid metabolism	prosaposin-like [Mangifera indica]	A0A6J1AW41_9ROSI SubName: Full=proactivator polypeptide-like 1 isoform X3 {ECO:0000313|RefSeq:XP_021291407.1};	Prosaposin	GO:0004190,aspartic-type endopeptidase activity; GO:0006629,lipid metabolic process; GO:0006508,proteolysis; GO:0003674,molecular_function; GO:0003824,catalytic activity; GO:0004175,endopeptidase activity; GO:0008233,peptidase activity; GO:0016787,hydrolase activity; GO:0070001,aspartic-type peptidase activity; GO:0140096,catalytic activity, acting on a protein; GO:0008150,biological_process; GO:…	PF05184.18:Saposin-like type B, region 1	--	--	--
Mi01g02260.1	1.4087	1.5183	1.248	0.41	0.5149	0.5292	1.0004	1.0194	1.1215	0.5593	0.7093	0.7036	62	72	50	17	22	21	38	40	54	25	29	32	-1.2882	3.4e-05	7.5e-05	down	-0.4973	0.11287	0.17698	FALSE	chr1	1408032	1409535	-	Mi01g02260.1	-- && SD25_ARATH RecName: Full=G-type lectin S-receptor-like serine/threonine-protein kinase SD2-5; EC=2.7.11.1; AltName: Full=S-domain-2 (SD2) receptor kinase 5; Short=SD2-5; Flags: Precursor;	--	--	G-type lectin S-receptor-like serine/threonine-protein kinase SD2-5 [Mangifera indica]	A0A5C7HPC4_9ROSI SubName: Full=Uncharacterized protein {ECO:0000313|EMBL:TXG58930.1};	--	GO:0016021,integral component of membrane; GO:0005886,plasma membrane; GO:0005524,ATP binding; GO:0005516,calmodulin binding; GO:0030246,carbohydrate binding; GO:0004672,protein kinase activity; GO:0106310,protein serine kinase activity; GO:0004674,protein serine/threonine kinase activity; GO:0031625,ubiquitin protein ligase binding; GO:0046777,protein autophosphorylation; GO:0000166,nucleotide b…	PF01453.27:D-mannose binding lectin	--	--	--
Mi01g02290.1	14.9872	15.2667	16.8662	5.5098	4.9701	5.5142	11.0973	12.5465	11.8286	7.6304	6.6104	6.9336	205	225	210	71	66	68	131	153	177	106	84	98	-1.3228	4.8e-15	2.1e-14	down	-0.566	0.00119	0.00311	FALSE	chr1	1424685	1425125	-	Mi01g02290.1	-- && --	--	--	hypothetical protein CISIN_1g043037mg [Citrus sinensis]	A0A067E3J1_CITSI SubName: Full=Uncharacterized protein {ECO:0000313|EMBL:KDO49638.1};	--	GO:0016021,integral component of membrane; GO:0005575,cellular_component; GO:0016020,membrane; GO:0031224,intrinsic component of membrane; GO:0110165,cellular anatomical entity	--	--	--	--
Mi01g02360.1	4.5791	4.3887	4.2503	1.1308	0.6353	0.8707	13.6222	13.4591	15.1201	6.0914	6.3978	5.6795	245	253	207	57	33	42	629	642	885	331	318	314	-2.0929	1.1e-27	8.1e-27	down	-1.0406	3.9e-27	6.1e-26	down	chr1	1489703	1491427	+	Mi01g02360.1	-- && --	--	--	uncharacterized protein LOC123213349 [Mangifera indica]	A0A1Q3CKS9_CEPFO SubName: Full=PLAC8 domain-containing protein/DUF2985 domain-containing protein {ECO:0000313|EMBL:GAV80847.1};	--	GO:0016021,integral component of membrane; GO:0005575,cellular_component; GO:0016020,membrane; GO:0031224,intrinsic component of membrane; GO:0110165,cellular anatomical entity	PF11204.11:Protein of unknown function (DUF2985)	--	--	--
Mi01g02370.1	0	0	0	0.1366	0.1326	0.1428	0.6711	0.4331	0.5883	4.1186	4.4333	3.9235	0	0	0	2	2	2	9	6	10	65	64	63	NA	NA	NA	NA	3.05906	5.2e-15	4.5e-14	up	chr1	1493034	1493534	-	Mi01g02370.1	-- && WUN1_SOLTU RecName: Full=Wound-induced protein 1;	--	--	wound-induced protein 1-like [Mangifera indica]	A0A6J1AS44_9ROSI SubName: Full=senescence associated gene 20 {ECO:0000313|RefSeq:XP_021289788.1};	--	--	PF07107.14:Wound-induced protein WI12	--	--	--
Mi01g02380.1	0.1064	0.4444	0	1.073	0.4384	0.6491	1.1097	1.0145	1.7994	5.5528	5.3832	4.8913	2	9	0	19	8	11	18	17	37	106	94	95	NA	NA	NA	NA	2.16878	3.7e-15	3.3e-14	up	chr1	1501272	1501877	-	Mi01g02380.1	-- && --	--	--	uncharacterized protein LOC123192824 [Mangifera indica]	V4SPZ8_CITCL SubName: Full=Uncharacterized protein {ECO:0000313|EMBL:ESR42757.1};	--	--	--	--	--	--
Mi01g02430.1	3.5072	3.2999	3.8176	6.643	7.2251	6.2814	2.7776	2.4903	2.6471	3.9919	4.3294	4.5619	218	221	216	389	436	352	149	138	180	252	250	293	1.16262	1.3e-25	9e-25	up	0.88127	1.3e-10	7.9e-10	FALSE	chr1	1535345	1539016	+	Mi01g02430.1	-- && FBL3_ARATH RecName: Full=F-box/LRR-repeat protein 3;	K10268 F-box and leucine-rich repeat protein 2/20 | (RefSeq) F-box/LRR-repeat protein 3-like isoform X1 (A)	--	F-box/LRR-repeat protein 3-like isoform X2 [Mangifera indica]	A0A5B6ZCA3_DAVIN SubName: Full=Putative F-box/LRR-repeat protein 3 {ECO:0000313|EMBL:MPA41438.1};	Leucine rich repeat proteins, some proteins contain F-box	GO:0005634,nucleus; GO:0019005,SCF ubiquitin ligase complex; GO:0016567,protein ubiquitination; GO:0031146,SCF-dependent proteasomal ubiquitin-dependent protein catabolic process; GO:0006511,ubiquitin-dependent protein catabolic process; GO:0006807,nitrogen compound metabolic process; GO:0008150,biological_process; GO:0008152,metabolic process; GO:0019538,protein metabolic process; GO:0032446,pro…	PF13516.9:Leucine Rich repeat	--	--	--
Mi01g02440.1	2.183	2.5282	2.4392	2.2974	2.6906	2.2144	4.1509	3.2648	3.5645	7.9547	7.7925	8.2337	117	146	119	116	140	107	192	156	209	433	388	456	0.24722	0.14052	0.18091	FALSE	1.30778	2.9e-27	4.5e-26	up	chr1	1543443	1545776	+	Mi01g02440.1	-- && WRK24_ORYSJ RecName: Full=WRKY transcription factor WRKY24 {ECO:0000303|PubMed:15047897}; Short=OsWRKY24 {ECO:0000303|PubMed:15047897};	K13424 WRKY transcription factor 33 | (RefSeq) probable WRKY transcription factor 33 isoform X1 (A)	ko04016: MAPK signaling pathway - plant; ko04626: Plant-pathogen interaction	probable WRKY transcription factor 33 isoform X2 [Mangifera indica]	G3FF81_9ROSI SubName: Full=WRKY transcription factor 17 {ECO:0000313|EMBL:AEO31478.2};	--	GO:0005634,nucleus; GO:0003700,DNA-binding transcription factor activity; GO:0043565,sequence-specific DNA binding; GO:0009738,abscisic acid-activated signaling pathway; GO:0009740,gibberellic acid mediated signaling pathway; GO:0009788,negative regulation of abscisic acid-activated signaling pathway; GO:0009938,negative regulation of gibberellic acid mediated signaling pathway; GO:0045893,positi…	PF03106.18:WRKY DNA -binding domain	WRKY	TF	WRKY
Mi01g02450.1	3.4905	2.9411	3.0777	6.435	5.251	4.7376	5.0556	5.2545	4.4921	6.6475	7.811	8.2226	76	69	61	132	111	93	95	102	107	147	158	185	1.02503	2.8e-07	7.5e-07	up	0.79636	4.3e-06	1.7e-05	FALSE	chr1	1546335	1547443	-	Mi01g02450.1	-- && CSPLH_ARALL RecName: Full=CASP-like protein 4B1; Short=AlCASPL4B1;	--	--	CASP-like protein 4B1 [Mangifera indica]	A0A067FAX7_CITSI RecName: Full=CASP-like protein {ECO:0000256|RuleBase:RU361233};	--	GO:0016021,integral component of membrane; GO:0005886,plasma membrane; GO:0005575,cellular_component; GO:0016020,membrane; GO:0031224,intrinsic component of membrane; GO:0110165,cellular anatomical entity; GO:0071944,cell periphery	PF04535.15:Casparian strip membrane protein domain	--	--	--
Mi01g02500.1	10.2703	11.5153	10.928	2.9376	2.8664	2.7797	13.486	11.7096	13.6184	9.4463	8.2252	8.6893	668	807	647	180	181	163	757	679	969	624	497	584	-1.6946	3.2e-61	4.8e-60	down	-0.3797	2.1e-05	7.3e-05	FALSE	chr1	1579569	1585375	+	Mi01g02500.1	-- && B2_DAUCA RecName: Full=B2 protein;	--	--	kelch-like ECH-associated protein 1 isoform X1 [Mangifera indica]	A0A067F7H6_CITSI RecName: Full=DCD domain-containing protein {ECO:0000259|PROSITE:PS51222};	--	GO:0005768,endosome; GO:0010941,regulation of cell death; GO:1904350,regulation of protein catabolic process in the vacuole; GO:0034976,response to endoplasmic reticulum stress; GO:1902074,response to salt; GO:0008150,biological_process; GO:0008219,cell death; GO:0009987,cellular process; GO:0050789,regulation of biological process; GO:0050794,regulation of cellular process; GO:0065007,biological…	PF10539.12:Development and cell death domain	--	--	--
Mi01g02520.1	1068.61	1088.72	1071.46	1655.01	1589.46	1548.54	1195.38	1127.42	1306.1	2163.26	2246.25	2338.29	14915	16373	13613	21762	21538	19486	14399	14029	19943	30665	29126	33724	0.80561	7e-172	4e-170	FALSE	1.07294	1.8e-95	1.4e-93	up	chr1	1588203	1589605	-	Mi01g02520.1	-- && --	--	--	uncharacterized protein LOC123226998 [Mangifera indica]	V4SZ10_CITCL SubName: Full=Uncharacterized protein {ECO:0000313|EMBL:ESR42466.1};	--	--	--	--	--	--
Mi01g02740.1	100.245	104.506	99.9901	180.764	185.534	172.946	50.8226	50.4634	53.4942	63.1643	65.6021	61.0915	6660	7481	6047	11314	11967	10359	2914	2989	3888	4262	4049	4194	1.05904	5e-212	3e-210	up	0.47168	6.3e-20	7.2e-19	FALSE	chr1	1724252	1732087	+	Mi01g02740.1	-- && P5CS_ACTDE RecName: Full=Delta-1-pyrroline-5-carboxylate synthase; Short=P5CS; Includes: RecName: Full=Glutamate 5-kinase; Short=GK; EC=2.7.2.11; AltName: Full=Gamma-glutamyl kinase; Includes: RecName: Full=Gamma-glutamyl phosphate reductase; Short=GPR; EC=1.2.1.41; AltName: Full=Glutamate-5-semialdehyde dehydrogenase; AltName: Full=Glutamyl-gamma-semialdehyde dehydrogenase;	K12657 delta-1-pyrroline-5-carboxylate synthetase [EC:2.7.2.11 1.2.1.41] | (RefSeq) delta-1-pyrroline-5-carboxylate synthase-like (A)	ko00330: Arginine and proline metabolism; ko01100: Metabolic pathways; ko01110: Biosynthesis of secondary metabolites; ko01230: Biosynthesis of amino acids	delta-1-pyrroline-5-carboxylate synthase-like [Mangifera indica]	A0A5C7HPC0_9ROSI RecName: Full=Delta-1-pyrroline-5-carboxylate synthase {ECO:0000256|PIRNR:PIRNR036429}; Includes: RecName: Full=Glutamate 5-kinase {ECO:0000256|PIRNR:PIRNR036429}; Short=GK {ECO:0000256|PIRNR:PIRNR036429}; EC=2.7.2.11 {ECO:0000256|PIRNR:PIRNR036429}; AltName: Full=Gamma-glutamyl kinase {ECO:0000256|PIRNR:PIRNR036429}; Includes: RecName: Full=Gamma-glutamyl phosphate reductase {EC…	Gamma-glutamyl phosphate reductase	GO:0005737,cytoplasm; GO:0005524,ATP binding; GO:0004349,glutamate 5-kinase activity; GO:0004350,glutamate-5-semialdehyde dehydrogenase activity; GO:0055129,L-proline biosynthetic process; GO:0016310,phosphorylation; GO:0000166,nucleotide binding; GO:0003674,molecular_function; GO:0005488,binding; GO:0017076,purine nucleotide binding; GO:0030554,adenyl nucleotide binding; GO:0032553,ribonucleotid…	PF00696.31:Amino acid kinase family	--	--	--
Mi01g02890.1	32.4037	32.1896	30.9022	54.7478	54.468	56.0801	10.8962	11.0043	13.21	10.6218	12.4446	11.6217	796	852	691	1267	1299	1242	231	241	355	265	284	295	1.02673	1.1e-62	1.7e-61	up	0.15583	0.21221	0.29907	FALSE	chr1	1795935	1797268	-	Mi01g02890.1	-- && TRNH_DATST RecName: Full=Tropinone reductase homolog; EC=1.1.1.-; AltName: Full=P29X;	K08081 tropinone reductase I [EC:1.1.1.206] | (RefSeq) tropinone reductase homolog (A)	ko00960: Tropane, piperidine and pyridine alkaloid biosynthesis; ko01100: Metabolic pathways; ko01110: Biosynthesis of secondary metabolites	tropinone reductase homolog [Mangifera indica]	V4US62_CITCL SubName: Full=Uncharacterized protein {ECO:0000313|EMBL:ESR42394.1};	Reductases with broad range of substrate specificities	GO:0016491,oxidoreductase activity; GO:0003674,molecular_function; GO:0003824,catalytic activity	PF13561.9:Enoyl-(Acyl carrier protein) reductase	--	--	--
Mi01g02900.1	0.322	0.2241	0.1327	7.2633	7.0481	9.197	0.0933	0.1354	0.2576	1.2682	1.4298	1.4413	8	6	3	170	170	206	2	3	7	32	33	37	5.3337	4.5e-43	4.9e-42	up	3.22069	7.4e-09	4e-08	up	chr1	1804769	1805982	-	Mi01g02900.1	-- && TRNH_DATST RecName: Full=Tropinone reductase homolog; EC=1.1.1.-; AltName: Full=P29X;	K08081 tropinone reductase I [EC:1.1.1.206] | (RefSeq) tropinone reductase homolog isoform X1 (A)	ko00960: Tropane, piperidine and pyridine alkaloid biosynthesis; ko01100: Metabolic pathways; ko01110: Biosynthesis of secondary metabolites	tropinone reductase homolog isoform X1 [Mangifera indica]	A0A5N6RJZ1_9ROSI SubName: Full=Uncharacterized protein {ECO:0000313|EMBL:KAE8099343.1};	Reductases with broad range of substrate specificities	GO:0016491,oxidoreductase activity; GO:0003674,molecular_function; GO:0003824,catalytic activity	PF13561.9:Enoyl-(Acyl carrier protein) reductase	--	--	--
Mi01g02940.1	7.066	7.8086	7.1668	5.8433	6.3304	5.6321	4.4556	4.7186	4.9269	1.2782	1.3089	1.4313	430	512	397	335	374	309	234	256	328	79	74	90	-0.0723	0.45865	0.51633	FALSE	-1.6338	3.9e-25	5.6e-24	down	chr1	1840377	1844006	+	Mi01g02940.1	-- && LRKS4_ARATH RecName: Full=L-type lectin-domain containing receptor kinase S.4 {ECO:0000303|PubMed:19773388}; Short=LecRK-S.4 {ECO:0000303|PubMed:19773388}; EC=2.7.11.1 {ECO:0000255|PROSITE-ProRule:PRU00159}; Flags: Precursor;	K13418 somatic embryogenesis receptor kinase 1 [EC:2.7.10.1 2.7.11.1] | (RefSeq) somatic embryogenesis receptor kinase 2-like (A)	--	L-type lectin-domain containing receptor kinase S.4-like [Mangifera indica]	V4SNY2_CITCL RecName: Full=Protein kinase domain-containing protein {ECO:0000259|PROSITE:PS50011};	--	GO:0016021,integral component of membrane; GO:0005886,plasma membrane; GO:0005524,ATP binding; GO:0030246,carbohydrate binding; GO:0106310,protein serine kinase activity; GO:0004675,transmembrane receptor protein serine/threonine kinase activity; GO:0042742,defense response to bacterium; GO:0002229,defense response to oomycetes; GO:0006468,protein phosphorylation; GO:0000166,nucleotide binding; G…	PF00139.22:Legume lectin domain	--	--	--
Mi01g03160.1	2.0528	1.7931	2.2551	0.2051	0.2488	0.4018	1.9029	2.14	2.4063	0.3329	0.156	0.3038	85	80	85	8	10	15	68	79	109	14	6	13	-2.6029	6.2e-14	2.6e-13	down	-2.8355	6.4e-16	5.9e-15	down	chr1	1923059	1924393	+	Mi01g03160.1	-- && PCS1L_ARATH RecName: Full=Aspartic proteinase PCS1; EC=3.4.23.-; AltName: Full=Aspartic protease 38; Short=AtASP38; AltName: Full=Protein EMBRYO DEFECTIVE 24; AltName: Full=Protein PROMOTION OF CELL SURVIVAL 1; Flags: Precursor;	K22683 aspartyl protease family protein [EC:3.4.23.-] | (RefSeq) protein ASPARTIC PROTEASE IN GUARD CELL 1-like (A)	--	aspartic proteinase PCS1 [Mangifera indica]	A0A067EAW9_CITSI RecName: Full=Peptidase A1 domain-containing protein {ECO:0000259|PROSITE:PS51767};	Aspartyl protease	GO:0005783,endoplasmic reticulum; GO:0004190,aspartic-type endopeptidase activity; GO:0008233,peptidase activity; GO:0012501,programmed cell death; GO:0006508,proteolysis; GO:0003674,molecular_function; GO:0003824,catalytic activity; GO:0004175,endopeptidase activity; GO:0016787,hydrolase activity; GO:0070001,aspartic-type peptidase activity; GO:0140096,catalytic activity, acting on a protein; GO…	PF14543.9:Xylanase inhibitor N-terminal	--	--	--
Mi01g03210.1	33.312	33.8329	31.379	90.6543	89.6241	92.789	15.1005	15.6989	16.7755	33.2217	31.438	33.9309	933	1021	800	2392	2437	2343	365	392	514	945	818	982	1.70527	1e-227	9e-226	up	1.22753	1.6e-46	4.8e-45	up	chr1	1956522	1958076	+	Mi01g03210.1	-- && --	K07025 putative hydrolase of the HAD superfamily | (RefSeq) uncharacterized protein LOC123217895 (A)	--	uncharacterized protein LOC123217895 [Mangifera indica]	V4STP6_CITCL SubName: Full=Uncharacterized protein {ECO:0000313|EMBL:ESR42355.1};	Haloacid dehalogenase-like hydrolase	--	PF13419.9:Haloacid dehalogenase-like hydrolase	--	--	--
Mi01g03310.1	19.6752	19.7183	20.6157	8.0292	7.1102	7.6566	22.846	26.0562	22.0279	9.5642	8.8097	8.8804	476	514	454	183	167	167	477	562	583	235	198	222	-1.1607	8.4e-26	5.7e-25	down	-1.2015	2.6e-25	3.8e-24	down	chr1	2011489	2012810	+	Mi01g03310.1	-- && EXPA4_ARATH RecName: Full=Expansin-A4; Short=AtEXPA4; AltName: Full=Alpha-expansin-4; Short=At-EXP4; Short=AtEx4; AltName: Full=Ath-ExpAlpha-1.6; Flags: Precursor;	K20628 expansin | (RefSeq) expansin-A1-like (A)	--	expansin-A4 [Mangifera indica]	A0A6P5Z024_DURZI RecName: Full=Expansin {ECO:0000256|RuleBase:RU365023};	--	GO:0005576,extracellular region; GO:0016020,membrane; GO:0009505,plant-type cell wall; GO:0009506,plasmodesma; GO:0009664,plant-type cell wall organization; GO:0006949,syncytium formation; GO:0008150,biological_process; GO:0009987,cellular process; GO:0016043,cellular component organization; GO:0045229,external encapsulating structure organization; GO:0071554,cell wall organization or biogenesis;…	PF01357.24:Expansin C-terminal domain	--	--	--
Mi01g03340.1	47.7763	44.619	49.8556	78.0048	86.764	83.0505	90.3849	90.607	88.6876	124.114	117.118	122.514	1756	1767	1668	2701	3096	2752	2867	2969	3566	4633	3999	4653	1.03815	9.2e-82	1.9e-80	up	0.60945	2e-31	3.7e-30	FALSE	chr1	2021103	2023725	-	Mi01g03340.1	-- && RK176_ORYSJ RecName: Full=Receptor-like cytoplasmic kinase 176 {ECO:0000303|PubMed:19825577}; Short=OsRLCK176 {ECO:0000303|PubMed:19825577}; EC=2.7.11.1 {ECO:0000305};	K13430 serine/threonine-protein kinase PBS1 [EC:2.7.11.1] | (RefSeq) serine/threonine-protein kinase PBS1-like (A)	ko04626: Plant-pathogen interaction	receptor-like cytoplasmic kinase 176 isoform X2 [Mangifera indica]	A0A067E7V5_CITSI RecName: Full=Protein kinase domain-containing protein {ECO:0000259|PROSITE:PS50011};	Serine/threonine protein kinase	GO:0005524,ATP binding; GO:0106310,protein serine kinase activity; GO:0004674,protein serine/threonine kinase activity; GO:0045087,innate immune response; GO:0006468,protein phosphorylation; GO:0000166,nucleotide binding; GO:0003674,molecular_function; GO:0005488,binding; GO:0017076,purine nucleotide binding; GO:0030554,adenyl nucleotide binding; GO:0032553,ribonucleotide binding; GO:0032555,puri…	PF07714.20:Protein tyrosine and serine/threonine kinase	--	--	--
Mi01g03350.1	20.8451	17.8803	19.5223	6.4673	6.2176	6.1323	32.8151	32.9046	33.571	10.8872	12.2059	11.3831	739	683	630	216	214	196	1004	1040	1302	392	402	417	-1.3934	1.9e-43	2.1e-42	down	-1.3499	4.8e-60	2.1e-58	down	chr1	2045531	2046761	+	Mi01g03350.1	-- && AS1_ARATH RecName: Full=Transcription factor AS1 {ECO:0000303|PubMed:11140682}; AltName: Full=Myb-related protein 91 {ECO:0000303|PubMed:9839469}; Short=AtMYB91 {ECO:0000303|PubMed:9839469}; AltName: Full=Protein ASYMMETRIC LEAVES 1 {ECO:0000303|PubMed:11140682}; AltName: Full=Protein PHANTASTICA {ECO:0000303|PubMed:10102816}; Short=AtPHAN {ECO:0000303|PubMed:10102816};	K09422 transcription factor MYB, plant | (RefSeq) transcription factor AS1-like (A)	--	transcription factor AS1-like [Mangifera indica]	A0A5C7HPC8_9ROSI SubName: Full=Uncharacterized protein {ECO:0000313|EMBL:TXG58615.1};	Transcription factor, Myb superfamily	GO:0000793,condensed chromosome; GO:0005730,nucleolus; GO:0005634,nucleus; GO:0003677,DNA binding; GO:0003700,DNA-binding transcription factor activity; GO:0042802,identical protein binding; GO:0042803,protein homodimerization activity; GO:0000976,transcription cis-regulatory region binding; GO:0008356,asymmetric cell division; GO:0042742,defense response to bacterium; GO:0050832,defense response…	PF00249.34:Myb-like DNA-binding domain	MYB	TF	MYB->MYB
Mi01g03430.1	8.2796	7.838	7.4404	1.2656	1.518	1.0102	6.1976	6.5009	6.751	2.7881	2.7807	3.3653	500	510	409	72	89	55	323	350	446	171	156	210	-2.3945	5.7e-62	8.8e-61	down	-0.944	8.2e-14	6.6e-13	FALSE	chr1	2126480	2130279	+	Mi01g03430.1	-- && KN10B_ARATH RecName: Full=Kinesin-like protein KIN-10B {ECO:0000305};	K10403 kinesin family member 22 | (RefSeq) kinesin-like protein KIN-10B isoform X1 (A)	ko04814: Motor proteins	kinesin-like protein KIN-10B isoform X2 [Mangifera indica]	A0A2H5NYB2_CITUN RecName: Full=Kinesin-like protein {ECO:0000256|RuleBase:RU000394};	Kinesin-like protein	GO:0009507,chloroplast; GO:0005871,kinesin complex; GO:0005874,microtubule; GO:0005524,ATP binding; GO:0016887,ATP hydrolysis activity; GO:0008017,microtubule binding; GO:0003777,microtubule motor activity; GO:0007018,microtubule-based movement; GO:0000166,nucleotide binding; GO:0003674,molecular_function; GO:0005488,binding; GO:0017076,purine nucleotide binding; GO:0030554,adenyl nucleotide bind…	PF00225.26:Kinesin motor domain	--	--	--
Mi01g03450.1	1.9498	2.2798	1.7204	1.8741	1.7237	1.5326	2.8286	2.652	2.5682	5.4118	4.9413	5.2894	127	160	102	115	109	90	159	154	183	358	299	356	0.01885	0.91509	0.93044	FALSE	1.1396	3.9e-19	4.3e-18	up	chr1	2155543	2157982	+	Mi01g03450.1	-- && P2C04_ARATH RecName: Full=Probable protein phosphatase 2C 4; Short=AtPP2C04; EC=3.1.3.16; AltName: Full=Protein POLTERGEIST-LIKE 5; AltName: Full=Protein phosphatase 2C PLL5; Short=PP2C PLL5;	K01102 pyruvate dehydrogenase phosphatase [EC:3.1.3.43] | (RefSeq) probable protein phosphatase 2C 38 (A)	--	probable protein phosphatase 2C 23 [Mangifera indica]	A0A5C7HP53_9ROSI RecName: Full=PPM-type phosphatase domain-containing protein {ECO:0000259|PROSITE:PS51746};	Protein phosphatase 2C/pyruvate dehydrogenase (lipoamide) phosphatase	GO:0005634,nucleus; GO:0046872,metal ion binding; GO:0017018,myosin phosphatase activity; GO:0048366,leaf development; GO:0006470,protein dephosphorylation; GO:0003674,molecular_function; GO:0005488,binding; GO:0043167,ion binding; GO:0043169,cation binding; GO:0003824,catalytic activity; GO:0004721,phosphoprotein phosphatase activity; GO:0004722,protein serine/threonine phosphatase activity; GO:…	PF00481.24:Protein phosphatase 2C	--	--	--
Mi01g03520.1	0.1331	0.0823	0.0487	0.0824	0.1257	0.1107	1.1438	1.244	1.0746	2.1404	2.2205	1.9749	12	8	4	7	11	9	89	100	106	196	186	184	NA	NA	NA	NA	1.05134	1.7e-10	1.1e-09	up	chr1	2210426	2213907	+	Mi01g03520.1	-- && ATG16_ARATH RecName: Full=Autophagy-related protein 16 {ECO:0000305};	K20241 WD repeat-containing protein 44 | (RefSeq) WD repeat-containing protein 44 (A)	--	WD repeat-containing protein 44 [Mangifera indica]	A0A067E025_CITSI SubName: Full=Uncharacterized protein {ECO:0000313|EMBL:KDO47180.1};	WD40 repeat-containing protein	GO:0000421,autophagosome membrane; GO:0000045,autophagosome assembly; GO:0015031,protein transport; GO:0006914,autophagy; GO:0006996,organelle organization; GO:0007033,vacuole organization; GO:0008150,biological_process; GO:0008152,metabolic process; GO:0009056,catabolic process; GO:0009987,cellular process; GO:0016043,cellular component organization; GO:0016236,macroautophagy; GO:0022607,cellula…	PF00400.35:WD domain, G-beta repeat	--	--	--
Mi01g03540.1	25.7826	25.0995	25.0538	10.7649	9.6665	10.2415	21.8654	22.4112	24.5364	16.5929	16.0761	14.4043	511	536	452	201	186	183	374	396	532	334	296	295	-1.0725	6.1e-24	3.9e-23	down	-0.3722	0.0006	0.00166	FALSE	chr1	2219316	2220631	+	Mi01g03540.1	-- && Y3795_ARATH RecName: Full=Uncharacterized protein At3g17950;	--	--	uncharacterized protein At3g17950-like [Mangifera indica]	A0A2H5NYB3_CITUN SubName: Full=Uncharacterized protein {ECO:0000313|EMBL:GAY45117.1};	--	--	--	--	--	--
Mi01g03670.1	329.663	323	359.208	117.213	117.523	119.899	286.102	321.754	332.699	145.763	136.506	161.64	3681	3886	3651	1233	1274	1207	2757	3203	4064	1653	1416	1865	-1.2763	2e-131	7e-130	down	-0.9056	7.2e-36	1.5e-34	FALSE	chr1	2315105	2315531	-	Mi01g03670.1	-- && H41_WHEAT RecName: Full=Histone H4 variant TH011;	K11254 histone H4 | (RefSeq) histone H4 (A)	--	hypothetical protein [Datura stramonium]	A0A453CKJ2_AEGTS RecName: Full=Histone H4 {ECO:0000256|RuleBase:RU000528};	Histone H4	GO:0000786,nucleosome; GO:0005634,nucleus; GO:0003677,DNA binding; GO:0046982,protein heterodimerization activity; GO:0030527,structural constituent of chromatin; GO:0006334,nucleosome assembly; GO:0003674,molecular_function; GO:0003676,nucleic acid binding; GO:0005488,binding; GO:0097159,organic cyclic compound binding; GO:1901363,heterocyclic compound binding; GO:0005515,protein binding; GO:004…	PF15511.9:Centromere kinetochore component CENP-T histone fold	--	--	--
Mi01g03700.1	18.0413	18.7469	18.0256	32.7407	30.6901	32.6262	13.5019	12.7474	13.0726	13.4563	14.137	13.9218	2132	2387	1939	3645	3521	3476	1377	1343	1690	1615	1552	1700	1.0446	6e-126	2e-124	up	0.256	3.5e-05	0.00012	FALSE	chr1	2324268	2328077	-	Mi01g03700.1	-- && OPLA_ARATH RecName: Full=5-oxoprolinase 1 {ECO:0000303|PubMed:18768907}; EC=3.5.2.9 {ECO:0000269|PubMed:18768907}; AltName: Full=5-oxo-L-prolinase {ECO:0000303|PubMed:18768907}; Short=5-OPase {ECO:0000303|PubMed:18768907}; AltName: Full=Protein OXOPROLINASE 1 {ECO:0000303|PubMed:18768907}; AltName: Full=Pyroglutamase {ECO:0000303|PubMed:18768907};	K01469 5-oxoprolinase (ATP-hydrolysing) [EC:3.5.2.9] | (RefSeq) 5-oxoprolinase (A)	ko00480: Glutathione metabolism; ko01100: Metabolic pathways	5-oxoprolinase [Mangifera indica]	A0A5C7GW43_9ROSI SubName: Full=Uncharacterized protein {ECO:0000313|EMBL:TXG48749.1};	Oxoprolinase	GO:0005737,cytoplasm; GO:0005829,cytosol; GO:0009506,plasmodesma; GO:0009536,plastid; GO:0017168,5-oxoprolinase (ATP-hydrolyzing) activity; GO:0005524,ATP binding; GO:0006751,glutathione catabolic process; GO:0006749,glutathione metabolic process; GO:0003674,molecular_function; GO:0003824,catalytic activity; GO:0016787,hydrolase activity; GO:0016810,hydrolase activity, acting on carbon-nitrogen (…	PF02538.17:Hydantoinase B/oxoprolinase	--	--	--
Mi01g03730.1	0.5268	0.5134	0.4485	0.2237	0.1899	0.2191	1.5871	1.3	1.3002	1.0763	0.879	0.9814	40	42	31	16	14	15	104	88	108	83	62	77	-1.0015	0.00723	0.01177	down	-0.3291	0.11456	0.17913	FALSE	chr1	2338232	2342438	-	Mi01g03730.1	-- && --	--	--	uncharacterized protein LOC123224958 [Mangifera indica]	A0A067DLK7_CITSI SubName: Full=Uncharacterized protein {ECO:0000313|EMBL:KDO43708.1};	--	GO:0016021,integral component of membrane; GO:0005886,plasma membrane; GO:0022857,transmembrane transporter activity; GO:0055085,transmembrane transport; GO:0003674,molecular_function; GO:0005215,transporter activity; GO:0006810,transport; GO:0008150,biological_process; GO:0009987,cellular process; GO:0051179,localization; GO:0051234,establishment of localization; GO:0005575,cellular_component; G…	PF13515.9:Fusaric acid resistance protein-like	--	--	--
Mi01g03870.1	1.7833	2.6569	1.856	2.3413	1.6919	2.0822	0.3807	0.579	0.6006	1.6173	1.566	1.3625	38	61	36	47	35	40	7	11	14	35	31	30	0.18698	0.5187	0.57479	FALSE	1.70954	7.2e-05	0.00023	up	chr1	2440745	2443490	-	Mi01g03870.1	-- && ZAT11_ARATH RecName: Full=Zinc finger protein ZAT11;	--	--	zinc finger protein ZAT11-like [Mangifera indica]	A0A7N2M776_QUELO SubName: Full=Uncharacterized protein {ECO:0000313|EnsemblPlants:QL07p046754:mrna:CDS:1};	FOG: Zn-finger	GO:0005634,nucleus; GO:0003700,DNA-binding transcription factor activity; GO:0046872,metal ion binding; GO:0000976,transcription cis-regulatory region binding; GO:0071289,cellular response to nickel ion; GO:2000280,regulation of root development; GO:0006355,regulation of DNA-templated transcription; GO:0010200,response to chitin; GO:0003674,molecular_function; GO:0140110,transcription regulator a…	PF13912.9:C2H2-type zinc finger	C2H2	TF	C2H2
Mi01g03880.1	9.8676	9.0917	9.3237	1.3893	1.1902	1.69	6.2204	5.9298	6.7953	2.7587	3.1039	3.3646	965	958	830	128	113	149	525	517	727	274	282	340	-2.4956	1e-115	4e-114	down	-0.8612	2.6e-16	2.5e-15	FALSE	chr1	2447584	2453036	-	Mi01g03880.1	-- && KN5B_ARATH RecName: Full=Kinesin-like protein KIN-5B {ECO:0000305}; AltName: Full=AtKRP125a {ECO:0000303|PubMed:11472632};	K10398 kinesin family member 11 | (RefSeq) kinesin-like protein KIN-5B (A)	ko04814: Motor proteins	kinesin-like protein KIN-5B [Mangifera indica]	A0A067DM92_CITSI RecName: Full=Kinesin motor domain-containing protein {ECO:0000259|PROSITE:PS50067};	Kinesin-like protein	GO:0005737,cytoplasm; GO:0072686,mitotic spindle; GO:0005876,spindle microtubule; GO:0005524,ATP binding; GO:0008017,microtubule binding; GO:0008574,plus-end-directed microtubule motor activity; GO:0007018,microtubule-based movement; GO:0000070,mitotic sister chromatid segregation; GO:0090307,mitotic spindle assembly; GO:0051231,spindle elongation; GO:0000166,nucleotide binding; GO:0003674,molecu…	PF00225.26:Kinesin motor domain	--	--	--
Mi01g03920.1	6.1258	4.6879	5.7851	2.8519	3.4316	1.5497	3.4868	3.3753	4.3225	1.4814	1.7352	1.2481	57	47	49	25	31	13	28	28	44	14	15	12	-0.8398	0.01087	0.01722	FALSE	-1.1553	0.00432	0.01005	down	chr1	2469858	2470337	+	Mi01g03920.1	-- && --	--	--	uncharacterized protein LOC123230073 [Mangifera indica]	A0A067D251_CITSI SubName: Full=Uncharacterized protein {ECO:0000313|EMBL:KDO37054.1};	--	--	PF09713.13:Plant protein 1589 of unknown function (A_thal_3526)	--	--	--
Mi01g03940.1	12.9754	13.1224	12.9641	4.8124	4.5002	4.9435	10.5829	11.9314	11.5798	5.8691	5.601	5.8111	1182	1288	1075	413	398	406	832	969	1154	543	474	547	-1.2192	1.2e-61	1.9e-60	down	-0.8031	1.2e-21	1.4e-20	FALSE	chr1	2484707	2489954	+	Mi01g03940.1	-- && --	--	--	uncharacterized protein LOC123225202 isoform X1 [Mangifera indica]	A0A5C7HPP7_9ROSI SubName: Full=Uncharacterized protein {ECO:0000313|EMBL:TXG59057.1};	--	--	PF14309.9:Domain of unknown function (DUF4378)	--	--	--
Mi01g04020.1	1.2801	1.713	1.2755	0.4424	0.46	0.4953	1.1728	1.4025	1.7144	0.6449	0.3845	0.7779	43	62	39	14	15	15	34	42	63	22	12	27	-1.379	0.00013	0.00026	down	-1.0655	0.00273	0.00663	down	chr1	2550792	2551874	-	Mi01g04020.1	-- && MAKR4_ARATH RecName: Full=Probable membrane-associated kinase regulator 4;	--	--	probable membrane-associated kinase regulator 4 [Mangifera indica]	A0A8J4RP86_9ROSI SubName: Full=Uncharacterized protein {ECO:0000313|EMBL:KAF3970130.1};	--	GO:0005886,plasma membrane; GO:0009506,plasmodesma; GO:0019210,kinase inhibitor activity; GO:0003674,molecular_function; GO:0004857,enzyme inhibitor activity; GO:0019207,kinase regulator activity; GO:0030234,enzyme regulator activity; GO:0098772,molecular function regulator activity; GO:0005575,cellular_component; GO:0016020,membrane; GO:0071944,cell periphery; GO:0110165,cellular anatomical enti…	--	--	--	--
Mi01g04130.1	0.2687	0.285	0.6746	5.6223	5.0209	6.5136	1.6455	0.4305	0.5964	2.1163	2.0244	1.8572	7	8	16	138	127	153	37	10	17	56	49	50	4.07172	2.6e-37	2.4e-36	up	1.36269	0.00033	0.00097	up	chr1	2622550	2623922	-	Mi01g04130.1	-- && ALS3_ARATH RecName: Full=Protein ALUMINUM SENSITIVE 3; AltName: Full=ABC transporter I family member 16; Short=ABC transporter ABCI.16; Short=AtABCI16; AltName: Full=ybbM homolog protein;	K02069 UDP-glucose/iron transport system permease protein | (RefSeq) protein ALUMINUM SENSITIVE 3 (A)	--	protein ALUMINUM SENSITIVE 3 [Mangifera indica]	A0A6A6K1B6_HEVBR SubName: Full=Uncharacterized protein {ECO:0000313|EMBL:KAF2282621.1};	--	GO:0005887,integral component of plasma membrane; GO:0005886,plasma membrane; GO:0010044,response to aluminum ion; GO:0008150,biological_process; GO:0010035,response to inorganic substance; GO:0010038,response to metal ion; GO:0042221,response to chemical; GO:0050896,response to stimulus; GO:0005575,cellular_component; GO:0016020,membrane; GO:0016021,integral component of membrane; GO:0031224,int…	PF03649.16:Uncharacterised protein family (UPF0014)	--	--	--
Mi01g04190.1	25.0762	25.2836	25.855	10.258	9.3535	10.0723	13.5146	12.8488	16.5633	8.8591	9.6851	11.3679	602	654	565	232	218	218	280	275	435	216	216	282	-1.125	1.7e-30	1.3e-29	down	-0.3453	0.00953	0.02039	FALSE	chr1	2649971	2651037	+	Mi01g04190.1	-- && --	--	--	uncharacterized protein LOC123216436 [Mangifera indica]	V4ST95_CITCL SubName: Full=Uncharacterized protein {ECO:0000313|EMBL:ESR42190.1};	--	--	--	--	--	--
Mi01g04420.1	1.487	1.1919	1.3217	0.3874	0.5013	0.4498	1.2531	1.4556	1.557	0.4792	0.4511	0.5364	110	95	89	27	36	30	80	96	126	36	31	41	-1.3414	8.6e-08	2.4e-07	down	-1.3631	2.6e-08	1.3e-07	down	chr1	2786904	2794386	-	Mi01g04420.1	-- && MCM8_ARATH RecName: Full=Probable DNA helicase MCM8; EC=3.6.4.12; AltName: Full=Minichromosome maintenance 8; Short=AtMCM8;	K10737 DNA helicase MCM8 [EC:5.6.2.4] | (RefSeq) probable DNA helicase MCM8 (A)	--	probable DNA helicase MCM8 [Mangifera indica]	A0A5C7HQJ7_9ROSI RecName: Full=DNA helicase {ECO:0000256|ARBA:ARBA00012551}; EC=3.6.4.12 {ECO:0000256|ARBA:ARBA00012551};	DNA replication licensing factor, MCM6 component	GO:0042555,MCM complex; GO:0005634,nucleus; GO:0005524,ATP binding; GO:0016887,ATP hydrolysis activity; GO:0003678,DNA helicase activity; GO:0046872,metal ion binding; GO:0003697,single-stranded DNA binding; GO:0000724,double-strand break repair via homologous recombination; GO:0007143,female meiotic nuclear division; GO:0007140,male meiotic nuclear division; GO:0009555,pollen development; GO:000…	PF00493.26:MCM P-loop domain	--	--	--
Mi01g04440.1	8.4533	8.1936	8.6685	2.6796	2.4368	2.1761	9.8118	9.2876	8.7689	3.4231	3.1677	4.0904	586	612	547	175	164	136	587	574	665	241	204	293	-1.5581	8.1e-46	9.3e-45	down	-1.2027	1.4e-26	2.1e-25	down	chr1	2801867	2806114	+	Mi01g04440.1	-- && --	--	--	uncharacterized protein LOC123208606 isoform X1 [Mangifera indica]	A0A067EJM8_CITSI SubName: Full=Uncharacterized protein {ECO:0000313|EMBL:KDO55273.1};	--	GO:0008017,microtubule binding; GO:0003674,molecular_function; GO:0005488,binding; GO:0005515,protein binding; GO:0008092,cytoskeletal protein binding; GO:0015631,tubulin binding	--	--	--	--
Mi01g04460.1	57.4615	55.7432	52.4049	20.9568	22.1037	21.4759	61.3197	59.9225	63.0782	37.9235	37.4849	38.2299	3315	3465	2752	1139	1238	1117	3053	3082	3981	2222	2009	2279	-1.1238	3e-107	8e-106	down	-0.5202	1.9e-23	2.6e-22	FALSE	chr1	2810030	2813072	-	Mi01g04460.1	-- && ICR2_ARATH RecName: Full=Interactor of constitutive active ROPs 2, chloroplastic; AltName: Full=ROP-interactive partner 2; Flags: Precursor;	--	--	interactor of constitutive active ROPs 2, chloroplastic-like isoform X1 [Mangifera indica]	A0A2H5PIZ1_CITUN SubName: Full=Uncharacterized protein {ECO:0000313|EMBL:GAY52338.1};	--	GO:0009507,chloroplast; GO:0005575,cellular_component; GO:0005622,intracellular anatomical structure; GO:0005737,cytoplasm; GO:0009536,plastid; GO:0043226,organelle; GO:0043227,membrane-bounded organelle; GO:0043229,intracellular organelle; GO:0043231,intracellular membrane-bounded organelle; GO:0110165,cellular anatomical entity	PF12795.10:Mechanosensitive ion channel porin domain	--	--	--
Mi01g04570.1	16.6254	16.8961	17.2685	2.3915	2.6674	2.3554	16.6237	17.4572	18.3693	6.0176	5.9374	6.3656	642	703	607	87	100	82	554	601	776	236	213	254	-2.5386	6.8e-95	1.7e-93	down	-1.3402	1.5e-38	3.4e-37	down	chr1	2882615	2885856	+	Mi01g04570.1	-- && --	--	--	uncharacterized protein LOC123215679 isoform X1 [Mangifera indica]	V4URB3_CITCL SubName: Full=Uncharacterized protein {ECO:0000313|EMBL:ESR42074.1};	--	GO:0008356,asymmetric cell division; GO:0008150,biological_process; GO:0009987,cellular process; GO:0051301,cell division	--	--	--	--
Mi01g04630.1	0.8493	0.9095	0.7177	1.1442	1.1103	1.087	1.0977	1.5389	1.3437	2.3479	2.9184	1.9283	26	30	20	33	33	30	29	42	45	73	83	61	0.66408	0.04845	0.06865	FALSE	1.02627	0.00014	0.00044	up	chr1	2924458	2926485	-	Mi01g04630.1	-- && PER21_ARATH RecName: Full=Peroxidase 21; Short=Atperox P21; EC=1.11.1.7; AltName: Full=ATP2a/ATP2b; AltName: Full=PRXR5; Flags: Precursor;	K00430 peroxidase [EC:1.11.1.7] | (RefSeq) peroxidase 21 (A)	ko00940: Phenylpropanoid biosynthesis; ko01100: Metabolic pathways; ko01110: Biosynthesis of secondary metabolites	peroxidase 21 [Mangifera indica]	A0A061ET17_THECC RecName: Full=Peroxidase {ECO:0000256|ARBA:ARBA00012313, ECO:0000256|RuleBase:RU362060}; EC=1.11.1.7 {ECO:0000256|ARBA:ARBA00012313, ECO:0000256|RuleBase:RU362060};	--	GO:0009505,plant-type cell wall; GO:0020037,heme binding; GO:0046872,metal ion binding; GO:0004601,peroxidase activity; GO:0050832,defense response to fungus; GO:0042744,hydrogen peroxide catabolic process; GO:0006979,response to oxidative stress; GO:0048511,rhythmic process; GO:0003674,molecular_function; GO:0005488,binding; GO:0046906,tetrapyrrole binding; GO:0097159,organic cyclic compound bin…	PF00141.26:Peroxidase	--	--	--
Mi01g04640.1	19.398	20.9832	19.3016	55.9966	56.7724	56.387	4.4437	4.5017	4.8915	31.2622	32.4007	32.7117	435	507	394	1183	1236	1140	86	90	120	712	675	758	1.73734	9e-134	3e-132	up	2.9743	1e-132	1e-130	up	chr1	2931157	2931972	-	Mi01g04640.1	-- && --	--	--	uncharacterized protein LOC123210968 [Mangifera indica]	A0A2H5Q502_CITUN SubName: Full=Uncharacterized protein {ECO:0000313|EMBL:GAY59684.1};	--	--	PF07939.14:Protein of unknown function (DUF1685)	--	--	--
Mi01g04660.1	1143.96	1115.71	1196.55	1463.61	1534.56	1559.46	1784.29	1876.47	1604.78	3369.72	3045.94	3085.45	38533	40493	36688	46445	50183	47358	51869	56351	59135	115278	95315	107393	0.63516	5.4e-73	1e-71	FALSE	1.02761	1.3e-58	5.5e-57	up	chr1	2943068	2955677	-	Mi01g04660.1	-- && UBQ4_ARATH RecName: Full=Polyubiquitin 4; Contains: RecName: Full=Ubiquitin; Flags: Precursor;	K08770 ubiquitin C | (RefSeq) polyubiquitin 4 (A)	ko04120: Ubiquitin mediated proteolysis	polyubiquitin 10 [Citrus sinensis]	A0A6P6FJM6_ZIZJJ SubName: Full=polyubiquitin 4 {ECO:0000313|RefSeq:XP_024922334.1};	Ubiquitin and ubiquitin-like proteins	GO:0005737,cytoplasm; GO:0005634,nucleus; GO:0003729,mRNA binding; GO:0031386,protein tag; GO:0031625,ubiquitin protein ligase binding; GO:0019941,modification-dependent protein catabolic process; GO:0016567,protein ubiquitination; GO:0006511,ubiquitin-dependent protein catabolic process; GO:0003674,molecular_function; GO:0003676,nucleic acid binding; GO:0003723,RNA binding; GO:0005488,binding; G…	PF00240.26:Ubiquitin family	--	--	--
Mi01g04730.1	120.019	126.446	125.383	42.07	42.9157	45.4038	347.381	354.136	331.485	280.988	286.284	274.805	5260	5971	5002	1737	1826	1794	13139	13837	15893	12507	11656	12445	-1.2763	2e-180	1e-178	down	-0.118	0.01574	0.0319	FALSE	chr1	3024929	3026341	+	Mi01g04730.1	-- && --	--	--	uncharacterized protein LOC123193323 [Mangifera indica]	V4SMX8_CITCL RecName: Full=Methyltransf_11 domain-containing protein {ECO:0000259|Pfam:PF08241};	--	GO:0016021,integral component of membrane; GO:0008168,methyltransferase activity; GO:0032259,methylation; GO:0071704,organic substance metabolic process; GO:0003674,molecular_function; GO:0003824,catalytic activity; GO:0016740,transferase activity; GO:0016741,transferase activity, transferring one-carbon groups; GO:0008150,biological_process; GO:0008152,metabolic process; GO:0005575,cellular_comp…	PF08241.15:Methyltransferase domain	--	--	--
Mi01g04810.1	5.4267	3.9502	4.5589	2.2589	1.5344	1.7704	1.4795	1.3129	1.7508	0.8382	2.1762	1.4416	51	40	39	20	14	15	12	11	18	8	19	14	-1.0886	0.00243	0.00423	down	NA	NA	NA	NA	chr1	3076660	3077144	-	Mi01g04810.1	-- && --	--	--	uncharacterized protein LOC120012199 isoform X1 [Tripterygium wilfordii]	A0A061ESM7_THECC SubName: Full=Uncharacterized protein {ECO:0000313|EMBL:EOY07836.1};	--	--	--	--	--	--
Mi01g04890.1	8.8576	9.4353	9.3534	21.9557	21.2885	21.3098	25.1329	22.2283	22.2493	29.6272	30.1444	29.8794	1083	1243	1041	2529	2527	2349	2652	2423	2976	3679	3424	3775	1.45921	7e-185	4e-183	up	0.54311	7.5e-20	8.6e-19	FALSE	chr1	3135489	3141310	+	Mi01g04890.1	-- && EIN2_ARATH RecName: Full=Ethylene-insensitive protein 2 {ECO:0000303|PubMed:10381874}; Short=AtEIN2 {ECO:0000303|PubMed:10381874}; Short=EIN-2 {ECO:0000303|PubMed:10381874}; AltName: Full=Cytokinin-resistant protein AtCKR1; AltName: Full=Protein ORESARA 3 {ECO:0000303|PubMed:9351240}; Contains: RecName: Full=EIN2-CEND {ECO:0000303|PubMed:23132950}; AltName: Full=EIN2C {ECO:0000303|PubMed:26…	K14513 ethylene-insensitive protein 2 | (RefSeq) ethylene-insensitive protein 2-like (A)	ko04016: MAPK signaling pathway - plant; ko04075: Plant hormone signal transduction	ethylene-insensitive protein 2-like [Mangifera indica]	A0A5C7HP06_9ROSI SubName: Full=Uncharacterized protein {ECO:0000313|EMBL:TXG58495.1};	Mn2+ and Fe2+ transporters of the NRAMP family	GO:0005789,endoplasmic reticulum membrane; GO:0016021,integral component of membrane; GO:0005634,nucleus; GO:0015086,cadmium ion transmembrane transporter activity; GO:0003682,chromatin binding; GO:0042393,histone binding; GO:0005384,manganese ion transmembrane transporter activity; GO:0003729,mRNA binding; GO:0009926,auxin polar transport; GO:0009734,auxin-activated signaling pathway; GO:0051301…	PF01566.21:Natural resistance-associated macrophage protein	--	--	--
Mi01g05030.1	26.0189	24.819	23.5781	100.333	91.7296	96.8968	20.4269	17.8702	18.9869	39.7897	40.4889	40.0811	828	851	683	3008	2834	2780	561	507	661	1286	1197	1318	2.19193	0	0	up	1.24982	1.4e-60	6.2e-59	up	chr1	3264557	3267932	+	Mi01g05030.1	-- && OTU10_ARATH RecName: Full=OVARIAN TUMOR DOMAIN-containing deubiquitinating enzyme 10 {ECO:0000303|PubMed:24659992}; Short=OTU domain-containing protein 10 {ECO:0000303|PubMed:24659992}; EC=3.4.19.12 {ECO:0000269|PubMed:24659992}; AltName: Full=Deubiquitinating enzyme OTU10 {ECO:0000303|PubMed:24659992};	K13717 OTU domain-containing protein 3 [EC:3.4.19.12] | (RefSeq) OVARIAN TUMOR DOMAIN-containing deubiquitinating enzyme 7 isoform X1 (A)	--	OVARIAN TUMOR DOMAIN-containing deubiquitinating enzyme 12-like [Mangifera indica]	A0A2H5Q8F7_CITUN RecName: Full=OTU domain-containing protein {ECO:0000259|PROSITE:PS50802};	OTU (ovarian tumor)-like cysteine protease	GO:0004843,cysteine-type deubiquitinase activity; GO:0016579,protein deubiquitination; GO:0003674,molecular_function; GO:0003824,catalytic activity; GO:0008233,peptidase activity; GO:0008234,cysteine-type peptidase activity; GO:0016787,hydrolase activity; GO:0019783,ubiquitin-like protein peptidase activity; GO:0101005,deubiquitinase activity; GO:0140096,catalytic activity, acting on a protein; G…	PF02338.22:OTU-like cysteine protease	--	--	--
Mi01g05130.1	46.6308	41.4749	41.3555	83.7201	82.9915	81.4224	25.398	29.1487	32.3019	52.3705	63.462	58.1131	768	736	620	1299	1327	1209	361	428	582	876	971	989	1.17453	7.6e-73	1.4e-71	up	1.17566	2.9e-33	5.6e-32	up	chr1	3351040	3351844	-	Mi01g05130.1	-- && --	K01512 acylphosphatase [EC:3.6.1.7] | (RefSeq) acylphosphatase (A)	ko00620: Pyruvate metabolism; ko01100: Metabolic pathways	uncharacterized protein LOC116114567 [Pistacia vera]	A0A5C7HN45_9ROSI RecName: Full=Acylphosphatase {ECO:0000256|PROSITE-ProRule:PRU00520}; EC=3.6.1.7 {ECO:0000256|PROSITE-ProRule:PRU00520};	Acylphosphatase	GO:0003998,acylphosphatase activity; GO:0003674,molecular_function; GO:0003824,catalytic activity; GO:0016462,pyrophosphatase activity; GO:0016787,hydrolase activity; GO:0016817,hydrolase activity, acting on acid anhydrides; GO:0016818,hydrolase activity, acting on acid anhydrides, in phosphorus-containing anhydrides	PF00708.21:Acylphosphatase	--	--	--
Mi01g05250.1	0.0674	0.0938	0.1851	0.3576	0.347	0.71	0.039	0.0378	0.0616	1.8244	2.1758	2.1192	2	3	5	10	10	19	1	1	2	55	60	65	NA	NA	NA	NA	5.61115	5.3e-13	4e-12	up	chr1	3460666	3462032	-	Mi01g05250.1	-- && MYB36_ARATH RecName: Full=Transcription factor MYB36 {ECO:0000303|PubMed:9839469}; AltName: Full=Myb-related protein 36 {ECO:0000303|PubMed:9839469}; Short=AtMYB36 {ECO:0000303|PubMed:9839469};	K09422 transcription factor MYB, plant | (RefSeq) transcription factor RAX2 (A)	--	transcription factor RAX2 [Mangifera indica]	A0A6J1ARC1_9ROSI SubName: Full=LOW QUALITY PROTEIN: transcription factor RAX2 {ECO:0000313|RefSeq:XP_021289411.1};	Transcription factor, Myb superfamily	GO:0048226,Casparian strip; GO:0005634,nucleus; GO:0003700,DNA-binding transcription factor activity; GO:0000976,transcription cis-regulatory region binding; GO:0030154,cell differentiation; GO:0035987,endodermal cell differentiation; GO:0050801,ion homeostasis; GO:0008285,negative regulation of cell population proliferation; GO:0045892,negative regulation of DNA-templated transcription; GO:00455…	PF00249.34:Myb-like DNA-binding domain	MYB	TF	MYB->MYB
Mi01g05300.1	15.7513	14.3903	14.9607	23.5989	24.2519	22.3849	11.9775	12.0545	12.2235	27.6256	31.7023	32.7891	192	189	166	271	287	246	126	131	163	342	359	413	0.87606	1.1e-12	4.2e-12	FALSE	1.52246	6e-31	1.1e-29	up	chr1	3490162	3491249	-	Mi01g05300.1	-- && TRL33_ORYSJ RecName: Full=Thioredoxin-like 3-3; AltName: Full=Thioredoxin-like 1;	K03671 thioredoxin 1 | (RefSeq) thioredoxin-like 3-3 (A)	--	thioredoxin-like 3-3 [Mangifera indica]	A0A5C7HN31_9ROSI RecName: Full=Thioredoxin domain-containing protein {ECO:0000259|Pfam:PF00085};	--	--	PF00085.23:Thioredoxin	--	--	--
Mi01g05310.1	18.1157	18.3612	15.2624	49.0145	52.2821	47.6816	18.7892	15.8911	19.2423	65.4445	67.0232	66.3665	858	937	658	2187	2404	2036	768	671	997	3148	2949	3248	1.75947	2e-168	1e-166	up	2.05927	6e-207	2e-204	up	chr1	3493021	3499977	-	Mi01g05310.1	-- && --	--	--	FAD synthase [Mangifera indica]	V4SWM5_CITCL RecName: Full=MoCF_biosynth domain-containing protein {ECO:0000259|SMART:SM00852};	3'-phosphoadenosine 5'-phosphosulfate sulfotransferase (PAPS reductase)/FAD synthetase and related enzymes	GO:0003824,catalytic activity; GO:0003674,molecular_function	PF01507.22:Phosphoadenosine phosphosulfate reductase family	--	--	--
Mi01g05320.1	0.6524	0.3869	0.5376	6.2328	6.5896	5.8295	0.651	0.3049	0.3479	15.7923	15.7235	15.6971	36	23	27	324	353	290	31	15	21	885	806	895	3.80939	2.6e-84	5.6e-83	up	5.38239	3e-164	5e-162	up	chr1	3502275	3504449	-	Mi01g05320.1	-- && PPR68_ARATH RecName: Full=Pentatricopeptide repeat-containing protein At1g31920;	--	--	pentatricopeptide repeat-containing protein At2g29760, chloroplastic-like [Mangifera indica]	V4SM17_CITCL RecName: Full=DYW_deaminase domain-containing protein {ECO:0000259|Pfam:PF14432};	FOG: PPR repeat	GO:0003729,mRNA binding; GO:0008270,zinc ion binding; GO:0003674,molecular_function; GO:0003676,nucleic acid binding; GO:0003723,RNA binding; GO:0005488,binding; GO:0097159,organic cyclic compound binding; GO:1901363,heterocyclic compound binding; GO:0043167,ion binding; GO:0043169,cation binding; GO:0046872,metal ion binding; GO:0046914,transition metal ion binding	PF13041.9:PPR repeat family	--	--	--
Mi01g05390.1	3.6331	3.7151	2.9396	10.9688	9.5908	9.7487	3.1762	3.099	3.0824	12.5952	11.4043	12.1479	167	184	123	475	428	404	126	127	155	588	487	577	1.78975	7.8e-52	1e-50	up	2.12942	2.8e-71	1.5e-69	up	chr1	3548129	3551288	-	Mi01g05390.1	-- && --	K10532 heparan-alpha-glucosaminide N-acetyltransferase [EC:2.3.1.78] | (RefSeq) heparan-alpha-glucosaminide N-acetyltransferase-like (A)	ko00531: Glycosaminoglycan degradation; ko01100: Metabolic pathways	heparan-alpha-glucosaminide N-acetyltransferase-like [Mangifera indica]	A0A5C7HNN6_9ROSI RecName: Full=HGSNAT_cat domain-containing protein {ECO:0000259|Pfam:PF07786};	Uncharacterized conserved protein	GO:0016021,integral component of membrane; GO:0005575,cellular_component; GO:0016020,membrane; GO:0031224,intrinsic component of membrane; GO:0110165,cellular anatomical entity	PF07786.15:Heparan-alpha-glucosaminide N-acetyltransferase, catalytic	--	--	--
Mi01g05430.1	0.2243	0.3362	0.4169	2.3438	2.7186	1.9325	0.08	0.2322	0.1104	4.9766	5.1435	6.5608	13	21	22	128	153	101	4	12	7	293	277	393	3.08415	6.3e-30	4.9e-29	up	5.49628	2e-60	8.8e-59	up	chr1	3588055	3589923	+	Mi01g05430.1	-- && NFD4_ARATH RecName: Full=Protein NUCLEAR FUSION DEFECTIVE 4 {ECO:0000303|PubMed:16698901};	--	--	protein NUCLEAR FUSION DEFECTIVE 4-like [Mangifera indica]	A0A1Q3CLJ2_CEPFO SubName: Full=Nodulin-like domain-containing protein {ECO:0000313|EMBL:GAV81126.1};	--	GO:0016021,integral component of membrane; GO:0016020,membrane; GO:0005739,mitochondrion; GO:0000741,karyogamy; GO:0010197,polar nucleus fusion; GO:0009651,response to salt stress; GO:0006996,organelle organization; GO:0006997,nucleus organization; GO:0008150,biological_process; GO:0009987,cellular process; GO:0016043,cellular component organization; GO:0048284,organelle fusion; GO:0071840,cellul…	PF06813.16:Nodulin-like	--	--	--
Mi01g05450.1	49.0061	51.3873	51.8534	75.9289	78.1964	72.6668	57.183	61.719	66.0158	123.51	126.233	129.631	570	644	549	832	883	762	574	640	840	1459	1364	1558	0.81145	8.2e-29	6.1e-28	FALSE	1.21223	9.2e-61	4e-59	up	chr1	3603932	3606468	+	Mi01g05450.1	-- && --	--	--	uncharacterized protein LOC123210778 [Mangifera indica]	A0A2C9VCF3_MANES SubName: Full=Uncharacterized protein {ECO:0000313|EMBL:OAY42739.1};	--	--	--	--	--	--
Mi01g05460.1	12.6131	13.8763	13.5106	4.6537	4.8169	5.1622	11.2804	10.1631	10.3992	8.8771	7.7444	8.1376	561	665	547	195	208	207	433	403	506	401	320	374	-1.2158	3.4e-32	2.8e-31	down	-0.1833	0.07905	0.13044	FALSE	chr1	3608230	3610945	-	Mi01g05460.1	-- && PLY12_ARATH RecName: Full=Probable pectate lyase 12; EC=4.2.2.2; Flags: Precursor;	K01728 pectate lyase [EC:4.2.2.2] | (RefSeq) probable pectate lyase 12 (A)	ko00040: Pentose and glucuronate interconversions; ko01100: Metabolic pathways	probable pectate lyase 12 [Mangifera indica]	A0A067E572_CITSI RecName: Full=Pectate lyase {ECO:0000256|ARBA:ARBA00012272, ECO:0000256|RuleBase:RU361123}; EC=4.2.2.2 {ECO:0000256|ARBA:ARBA00012272, ECO:0000256|RuleBase:RU361123};	--	GO:0031225,anchored component of membrane; GO:0046872,metal ion binding; GO:0030570,pectate lyase activity; GO:0045490,pectin catabolic process; GO:0003674,molecular_function; GO:0005488,binding; GO:0043167,ion binding; GO:0043169,cation binding; GO:0003824,catalytic activity; GO:0016829,lyase activity; GO:0016835,carbon-oxygen lyase activity; GO:0016837,carbon-oxygen lyase activity, acting on po…	PF00544.22:Pectate lyase	--	--	--
Mi01g05640.1	5.2978	5.9003	4.8223	448.27	405.993	461.538	7.7172	6.6215	8.7169	420.437	398.046	429.347	35	42	29	2790	2604	2749	44	39	63	2821	2443	2931	6.58824	0	0	up	5.92568	0	0	up	chr1	3745023	3745338	+	Mi01g05640.1	-- && TLP1_CASSA RecName: Full=Thaumatin-like protein 1; Flags: Precursor;	--	--	thaumatin-like protein 1b [Mangifera indica]	A0A5C7IJ55_9ROSI SubName: Full=Uncharacterized protein {ECO:0000313|EMBL:TXG68692.1};	--	GO:0048046,apoplast; GO:0050832,defense response to fungus; GO:0031640,killing of cells of another organism; GO:0006950,response to stress; GO:0006952,defense response; GO:0008150,biological_process; GO:0009605,response to external stimulus; GO:0009607,response to biotic stimulus; GO:0009620,response to fungus; GO:0043207,response to external biotic stimulus; GO:0044419,biological process involve…	PF00314.20:Thaumatin family	--	--	--
Mi01g05650.1	5.5689	4.3977	4.3469	369.398	369.879	397.87	6.283	7.6162	6.6534	372.621	332.85	395.878	114	97	81	7124	7351	7343	111	139	149	7747	6330	8374	6.54734	0	0	up	5.92353	0	0	up	chr1	3745368	3746412	+	Mi01g05650.1	-- && TP1B_MALDO RecName: Full=Thaumatin-like protein 1b; AltName: Full=Pathogenesis-related protein 5b; Short=PR-5b; Flags: Fragment;	K13513 lysocardiolipin and lysophospholipid acyltransferase [EC:2.3.1.- 2.3.1.51] | (RefSeq) probable 1-acyl-sn-glycerol-3-phosphate acyltransferase 4 isoform X1 (A)	ko00561: Glycerolipid metabolism; ko00564: Glycerophospholipid metabolism; ko01100: Metabolic pathways; ko01110: Biosynthesis of secondary metabolites	thaumatin-like protein 1b [Mangifera indica]	A0A067DE96_CITSI SubName: Full=Uncharacterized protein {ECO:0000313|EMBL:KDO39870.1}; Flags: Fragment;	--	GO:0005576,extracellular region; GO:0005575,cellular_component; GO:0110165,cellular anatomical entity	PF00314.20:Thaumatin family	--	--	--
Mi01g05790.1	145.148	152.206	147.462	52.1263	53.3937	53.8547	488.696	463.619	506.646	390.264	384.737	403.202	6807	7691	6295	2303	2431	2277	19779	19384	25993	18588	16762	19539	-1.2451	2e-225	1e-223	down	-0.1305	0.00303	0.0073	FALSE	chr1	3844419	3850313	+	Mi01g05790.1	-- && 73C12_BARVU RecName: Full=UDP-glycosyltransferase 73C12 {ECO:0000303|PubMed:23027665}; EC=2.4.1.368 {ECO:0000269|PubMed:23027665}; AltName: Full=Oleanolate 3-O-glucosyltransferase UGT73C12 {ECO:0000305};	K13496 UDP-glucosyltransferase 73C [EC:2.4.1.-] | (RefSeq) UDP-glycosyltransferase 73C4-like (A)	ko00908: Zeatin biosynthesis; ko01110: Biosynthesis of secondary metabolites	UDP-glycosyltransferase 73C4-like [Mangifera indica]	A0A5C7HMZ1_9ROSI RecName: Full=Glycosyltransferase {ECO:0000256|RuleBase:RU362057}; EC=2.4.1.- {ECO:0000256|RuleBase:RU362057};	UDP-glucuronosyl and UDP-glucosyl transferase	GO:0035251,UDP-glucosyltransferase activity; GO:0016134,saponin metabolic process; GO:0003674,molecular_function; GO:0003824,catalytic activity; GO:0008194,UDP-glycosyltransferase activity; GO:0016740,transferase activity; GO:0016757,glycosyltransferase activity; GO:0016758,hexosyltransferase activity; GO:0046527,glucosyltransferase activity; GO:0008150,biological_process; GO:0008152,metabolic pr…	PF00201.21:UDP-glucoronosyl and UDP-glucosyl transferase	--	--	--
Mi01g05850.1	18.0621	21.1219	22.7694	6.8062	6.8372	6.7616	16.9525	18.9428	23.156	12.6714	11.6655	13.9401	400	504	459	142	147	135	324	374	561	285	240	319	-1.3657	1.2e-27	8.5e-27	down	-0.4494	0.00034	0.00098	FALSE	chr1	3885129	3892920	+	Mi01g05850.1	-- && --	--	--	paramyosin-like isoform X2 [Mangifera indica]	A0A3N7F9D0_POPTR RecName: Full=C2 NT-type domain-containing protein {ECO:0000259|PROSITE:PS51840};	--	--	--	--	--	--
Mi01g05910.1	6.1767	6.1439	5.6902	16.1705	13.8942	15.2384	0.8987	0.5282	0.9874	1.7727	1.5206	1.233	223	239	187	550	487	496	28	17	39	65	51	46	1.56461	2.1e-51	2.7e-50	up	1.07791	0.00065	0.00178	up	chr1	3928437	3929868	-	Mi01g05910.1	-- && SLC1_ORYSJ RecName: Full=Probable 2-oxoglutarate-dependent dioxygenase SLC1 {ECO:0000305}; EC=1.14.11.- {ECO:0000255|PROSITE-ProRule:PRU00805}; AltName: Full=2-oxoglutarate-dependent dioxygenase 4 {ECO:0000303|PubMed:25728912}; AltName: Full=Gibberellin 20 oxidase 7 {ECO:0000303|PubMed:26706069}; Short=OsGA20ox7 {ECO:0000303|PubMed:26706069}; AltName: Full=Protein SLENDER AND CRINKLY LEAF 1…	K24028 salicylic acid 3-hydroxylase [EC:1.14.11.-] | (RefSeq) protein DMR6-LIKE OXYGENASE 2-like (A)	--	probable 2-oxoglutarate-dependent dioxygenase SLC1 [Mangifera indica]	A0A6J1AR80_9ROSI SubName: Full=protein DMR6-LIKE OXYGENASE 1 {ECO:0000313|RefSeq:XP_021289359.1, ECO:0000313|RefSeq:XP_021289361.1};	Iron/ascorbate family oxidoreductases	GO:0005737,cytoplasm; GO:0005634,nucleus; GO:0051213,dioxygenase activity; GO:0046872,metal ion binding; GO:0003674,molecular_function; GO:0003824,catalytic activity; GO:0016491,oxidoreductase activity; GO:0005488,binding; GO:0043167,ion binding; GO:0043169,cation binding; GO:0005575,cellular_component; GO:0005622,intracellular anatomical structure; GO:0110165,cellular anatomical entity; GO:00432…	PF03171.23:2OG-Fe(II) oxygenase superfamily	--	--	--
Mi01g05970.1	0.3779	0.0658	0.1038	0.0251	0.0487	0.0786	0.3558	0.3974	0.4966	0.9768	0.8136	0.6172	16	3	4	1	2	3	13	15	23	42	32	27	NA	NA	NA	NA	1.11434	0.00409	0.00957	up	chr1	3962745	3965264	+	Mi01g05970.1	-- && SCP51_ARATH RecName: Full=Serine carboxypeptidase-like 51; EC=3.4.16.-; Flags: Precursor;	K09646 serine carboxypeptidase 1 [EC:3.4.16.-] | (RefSeq) serine carboxypeptidase-like 51 (A)	--	serine carboxypeptidase-like 51 [Mangifera indica]	A0A835K6E6_9ROSI RecName: Full=Carboxypeptidase {ECO:0000256|RuleBase:RU361156}; EC=3.4.16.- {ECO:0000256|RuleBase:RU361156};	Serine carboxypeptidases	GO:0005576,extracellular region; GO:0004185,serine-type carboxypeptidase activity; GO:0006508,proteolysis; GO:0003674,molecular_function; GO:0003824,catalytic activity; GO:0004180,carboxypeptidase activity; GO:0008233,peptidase activity; GO:0008236,serine-type peptidase activity; GO:0008238,exopeptidase activity; GO:0016787,hydrolase activity; GO:0017171,serine hydrolase activity; GO:0070008,seri…	PF00450.25:Serine carboxypeptidase	--	--	--
Mi01g06030.1	21.2088	22.9815	21.8538	6.7049	5.9641	6.7387	34.8931	33.9248	33.4008	14.4041	14.8735	14.1361	967	1129	907	288	264	277	1373	1379	1666	667	630	666	-1.5325	1.7e-71	3.1e-70	down	-1.0581	5.7e-49	1.8e-47	down	chr1	3987503	3993940	+	Mi01g06030.1	-- && ASP36_ARATH RecName: Full=Aspartic proteinase 36 {ECO:0000303|PubMed:27872247}; EC=3.4.23.- {ECO:0000269|PubMed:27872247}; Flags: Precursor;	K22683 aspartyl protease family protein [EC:3.4.23.-] | (RefSeq) protein ASPARTIC PROTEASE IN GUARD CELL 1-like (A)	--	aspartic proteinase 36-like isoform X2 [Mangifera indica]	A0A067ET12_CITSI RecName: Full=Peptidase A1 domain-containing protein {ECO:0000259|PROSITE:PS51767};	Aspartyl protease	GO:0031225,anchored component of membrane; GO:0005737,cytoplasm; GO:0005829,cytosol; GO:0005886,plasma membrane; GO:0090406,pollen tube; GO:0004190,aspartic-type endopeptidase activity; GO:0009555,pollen development; GO:0009846,pollen germination; GO:0009860,pollen tube growth; GO:0010183,pollen tube guidance; GO:0030163,protein catabolic process; GO:0006508,proteolysis; GO:0003674,molecular_func…	PF14543.9:Xylanase inhibitor N-terminal	--	--	--
Mi01g06070.1	21.8189	20.5948	21.3432	45.4579	40.6925	41.3223	31.1722	29.9149	30.1715	45.0466	41.5758	43.7581	940	956	837	1845	1702	1605	1159	1149	1422	1971	1664	1948	1.23572	1.1e-95	2.8e-94	up	0.69315	2.9e-27	4.6e-26	FALSE	chr1	4016902	4019395	-	Mi01g06070.1	-- && TAUE4_ARATH RecName: Full=Sulfite exporter TauE/SafE family protein 4 {ECO:0000312|EMBL:AEC09275.1};	--	--	sulfite exporter TauE/SafE family protein 4 [Mangifera indica]	A0A5C7HMX4_9ROSI SubName: Full=Uncharacterized protein {ECO:0000313|EMBL:TXG58383.1};	--	GO:0031464,Cul4A-RING E3 ubiquitin ligase complex; GO:0016021,integral component of membrane; GO:0016567,protein ubiquitination; GO:0006807,nitrogen compound metabolic process; GO:0008150,biological_process; GO:0008152,metabolic process; GO:0019538,protein metabolic process; GO:0032446,protein modification by small protein conjugation; GO:0036211,protein modification process; GO:0043170,macromole…	PF01925.22:Sulfite exporter TauE/SafE	--	--	--
Mi01g06090.1	0.8433	0.8191	0.6032	0	0	0.0653	0.0454	0.176	0.0359	0	0	0	43	45	28	0	0	3	2	8	2	0	0	0	-4.9358	6.3e-08	1.8e-07	down	NA	NA	NA	NA	chr1	4030862	4033965	-	Mi01g06090.1	-- && GLYT3_ARATH RecName: Full=Probable glycosyltransferase At5g03795; EC=2.4.-.-;	K18789 xylogalacturonan beta-1,3-xylosyltransferase [EC:2.4.2.41] | (RefSeq) probable glycosyltransferase At5g11130 (A)	--	probable glycosyltransferase At5g03795 [Mangifera indica]	A0A067F4D6_CITSI RecName: Full=Exostosin domain-containing protein {ECO:0000259|Pfam:PF03016};	Acetylglucosaminyltransferase EXT1/exostosin 1	GO:0000139,Golgi membrane; GO:0016021,integral component of membrane; GO:0016757,glycosyltransferase activity; GO:0071555,cell wall organization; GO:0006486,protein glycosylation; GO:0003674,molecular_function; GO:0003824,catalytic activity; GO:0016740,transferase activity; GO:0008150,biological_process; GO:0009987,cellular process; GO:0016043,cellular component organization; GO:0045229,external …	PF03016.18:Exostosin family	--	--	--
Mi01g06130.1	21.9991	21.4404	23.4109	27.544	28.0527	22.9748	43.425	41.3665	47.3976	92.3413	91.2113	90.5814	479	503	464	565	593	451	816	803	1129	2042	1845	2038	0.47087	2.5e-07	6.8e-07	FALSE	1.22842	3.4e-77	2.1e-75	up	chr1	4066783	4069807	+	Mi01g06130.1	-- && FK164_ARATH RecName: Full=Peptidyl-prolyl cis-trans isomerase FKBP16-4, chloroplastic; Short=PPIase FKBP16-4; EC=5.2.1.8; AltName: Full=FK506-binding protein 16-4; Short=AtFKBP16-4; AltName: Full=Immunophilin FKBP16-4; AltName: Full=Rotamase; Flags: Precursor;	K01802 peptidylprolyl isomerase [EC:5.2.1.8] | (RefSeq) peptidyl-prolyl cis-trans isomerase FKBP18, chloroplastic isoform X1 (A)	--	peptidyl-prolyl cis-trans isomerase FKBP16-4, chloroplastic isoform X1 [Mangifera indica]	A0A6J1AQM3_9ROSI RecName: Full=Peptidylprolyl isomerase {ECO:0000256|PROSITE-ProRule:PRU00277}; EC=5.2.1.8 {ECO:0000256|PROSITE-ProRule:PRU00277};	FKBP-type peptidyl-prolyl cis-trans isomerase	GO:0009507,chloroplast; GO:0009534,chloroplast thylakoid; GO:0009543,chloroplast thylakoid lumen; GO:0009535,chloroplast thylakoid membrane; GO:0005829,cytosol; GO:0009579,thylakoid; GO:0003755,peptidyl-prolyl cis-trans isomerase activity; GO:0003674,molecular_function; GO:0003824,catalytic activity; GO:0016853,isomerase activity; GO:0016859,cis-trans isomerase activity; GO:0140096,catalytic acti…	PF00254.31:FKBP-type peptidyl-prolyl cis-trans isomerase	--	--	--
Mi01g06300.1	58.0614	49.094	60.7183	50.8897	47.4416	53.1	45.121	46.1828	46.5035	101.282	106.443	103.667	832	758	792	687	660	686	558	590	729	1474	1417	1535	0.08862	0.29067	0.34563	FALSE	1.35316	1.7e-80	1.1e-78	up	chr1	4203408	4203869	+	Mi01g06300.1	-- && --	--	--	uncharacterized protein LOC123215129 [Mangifera indica]	A0A8K0GWY3_9ROSA SubName: Full=Uncharacterized protein {ECO:0000313|EMBL:KAF3441729.1};	--	--	--	--	--	--
Mi01g06310.1	49.2468	50.4129	50.6744	16.0219	17.7862	18.8182	71.7082	62.891	64.0201	45.9334	46.2081	43.0235	2447	2699	2292	750	858	843	3075	2786	3480	2318	2133	2209	-1.2786	4e-101	1e-99	down	-0.3775	2.8e-09	1.6e-08	FALSE	chr1	4212554	4216347	+	Mi01g06310.1	-- && CSLA9_ARATH RecName: Full=Glucomannan 4-beta-mannosyltransferase 9 {ECO:0000305}; EC=2.4.1.32 {ECO:0000269|PubMed:15647349, ECO:0000269|PubMed:17307900}; AltName: Full=Cellulose synthase-like protein A9 {ECO:0000303|PubMed:14612582}; Short=AtCslA9 {ECO:0000303|PubMed:14612582}; AltName: Full=Glucomannan synthase {ECO:0000305}; AltName: Full=Mannan synthase 9 {ECO:0000305}; AltName: Full=Pro…	K13680 beta-mannan synthase [EC:2.4.1.32] | (RefSeq) glucomannan 4-beta-mannosyltransferase 9 (A)	--	glucomannan 4-beta-mannosyltransferase 9 [Mangifera indica]	A0A1R3IHJ8_COCAP SubName: Full=Glucomannan 4-beta-mannosyltransferase 9 {ECO:0000313|EMBL:OMO82057.1};	--	GO:0005794,Golgi apparatus; GO:0000139,Golgi membrane; GO:0016021,integral component of membrane; GO:0047259,glucomannan 4-beta-mannosyltransferase activity; GO:0016757,glycosyltransferase activity; GO:0051753,mannan synthase activity; GO:0071555,cell wall organization; GO:0009294,DNA-mediated transformation; GO:0009617,response to bacterium; GO:0000030,mannosyltransferase activity; GO:0003674,mo…	PF13632.9:Glycosyl transferase family group 2	--	--	--
Mi01g06350.1	7.4535	6.864	7.1727	3.0666	3.065	2.916	10.4108	10.4343	11.4083	7.5665	6.375	8.2476	258	256	226	100	103	91	311	322	432	266	205	295	-1.0112	7.1e-12	2.7e-11	down	-0.3606	0.00319	0.00764	FALSE	chr1	4239532	4247013	+	Mi01g06350.1	-- && ERG24_ARATH RecName: Full=Delta(14)-sterol reductase; EC=1.3.1.70 {ECO:0000305|PubMed:10859166, ECO:0000305|PubMed:10859167}; AltName: Full=C-14 sterol reductase; AltName: Full=Protein FACKEL {ECO:0000303|PubMed:10859166}; AltName: Full=Sterol C14-reductase;	K00222 Delta14-sterol reductase [EC:1.3.1.70] | (RefSeq) delta(14)-sterol reductase (A)	ko00100: Steroid biosynthesis; ko01100: Metabolic pathways; ko01110: Biosynthesis of secondary metabolites	delta(14)-sterol reductase [Mangifera indica]	A0A067FCS9_CITSI SubName: Full=Uncharacterized protein {ECO:0000313|EMBL:KDO61021.1};	Sterol reductase/lamin B receptor	GO:0030176,integral component of endoplasmic reticulum membrane; GO:0050613,delta14-sterol reductase activity; GO:0050661,NADP binding; GO:0016627,oxidoreductase activity, acting on the CH-CH group of donors; GO:0016126,sterol biosynthetic process; GO:0003674,molecular_function; GO:0003824,catalytic activity; GO:0016491,oxidoreductase activity; GO:0016628,oxidoreductase activity, acting on the CH…	PF01222.20:Ergosterol biosynthesis ERG4/ERG24 family	--	--	--
Mi01g06500.1	1.2075	1.1431	0.8755	4.5887	4.5771	3.8574	0.6436	0.6501	0.7285	3.2102	2.5216	3.0617	50	51	33	179	184	144	23	24	33	135	97	131	2.2435	5.2e-30	4e-29	up	2.29575	7.2e-20	8.2e-19	up	chr1	4397346	4398680	-	Mi01g06500.1	-- && Y3720_ARATH RecName: Full=UPF0481 protein At3g47200;	K20890 xylan alpha-glucuronosyltransferase [EC:2.4.1.-] | (RefSeq) putative UDP-glucuronate:xylan alpha-glucuronosyltransferase 4 (A)	--	UPF0481 protein At3g47200 [Mangifera indica]	A0A067F0X1_CITSI SubName: Full=Uncharacterized protein {ECO:0000313|EMBL:KDO61044.1};	--	GO:0016021,integral component of membrane; GO:0005886,plasma membrane; GO:0005575,cellular_component; GO:0016020,membrane; GO:0031224,intrinsic component of membrane; GO:0110165,cellular anatomical entity; GO:0071944,cell periphery	PF03140.18:Plant protein of unknown function	--	--	--
Mi01g06520.1	6.3169	6.2815	5.2498	2.0899	2.3238	1.9564	15.5422	15.5282	18.1102	7.6536	7.3737	7.1056	308	330	233	96	110	86	654	675	966	379	334	358	-1.2507	3.1e-17	1.5e-16	down	-0.9758	1.6e-24	2.3e-23	FALSE	chr1	4408772	4411384	-	Mi01g06520.1	-- && --	--	--	uncharacterized protein LOC123214007 [Mangifera indica]	A0A2H5MZ02_CITUN RecName: Full=DUF4378 domain-containing protein {ECO:0000259|Pfam:PF14309};	--	--	PF14309.9:Domain of unknown function (DUF4378)	--	--	--
Mi01g06640.1	3.7158	4.729	3.6421	1.8186	1.2605	1.6782	4.6923	4.7918	4.8407	3.4396	4.1914	3.2945	167	229	149	77	55	68	182	192	238	157	175	153	-1.1142	4.1e-09	1.3e-08	down	-0.2164	0.14372	0.21669	FALSE	chr1	4588588	4593073	+	Mi01g06640.1	-- && IQM3_ARATH RecName: Full=IQ domain-containing protein IQM3 {ECO:0000305}; AltName: Full=IQ motif-containing protein 3 {ECO:0000303|Ref.4};	--	--	IQ domain-containing protein IQM3 [Mangifera indica]	V4UUZ0_CITCL SubName: Full=Uncharacterized protein {ECO:0000313|EMBL:ESR43499.1};	--	GO:0005737,cytoplasm; GO:0005634,nucleus; GO:0005575,cellular_component; GO:0005622,intracellular anatomical structure; GO:0110165,cellular anatomical entity; GO:0043226,organelle; GO:0043227,membrane-bounded organelle; GO:0043229,intracellular organelle; GO:0043231,intracellular membrane-bounded organelle	PF00612.30:IQ calmodulin-binding motif	--	--	--
Mi01g06720.1	21.4332	20.4932	21.9229	38.3046	38.7544	41.3061	17.6824	19.0692	17.3535	35.8503	34.9009	35.1773	1059	1091	986	1783	1859	1840	754	840	938	1799	1602	1796	1.1273	2.3e-86	5.1e-85	up	1.14762	9.6e-61	4.2e-59	up	chr1	4645464	4647178	-	Mi01g06720.1	-- && CCL4_HUMLU RecName: Full=2-methylpropanoate--CoA ligase CCL4 {ECO:0000305|PubMed:23300257}; Short=HlCCL4 {ECO:0000303|PubMed:23300257}; EC=6.2.1.- {ECO:0000269|PubMed:23300257}; AltName: Full=2-methylbutanoate--CoA ligase CCL4 {ECO:0000305|PubMed:23300257}; EC=6.2.1.- {ECO:0000269|PubMed:23300257}; AltName: Full=Butanoate--CoA ligase CCL3 {ECO:0000305|PubMed:23300257}; EC=6.2.1.- {ECO:00002…	K01913 acetate/butyrate---CoA ligase [EC:6.2.1.1 6.2.1.2] | (RefSeq) acetate--CoA ligase CCL3 isoform X1 (A)	ko00010: Glycolysis / Gluconeogenesis; ko00620: Pyruvate metabolism; ko00630: Glyoxylate and dicarboxylate metabolism; ko00650: Butanoate metabolism; ko01100: Metabolic pathways; ko01110: Biosynthesis of secondary metabolites; ko01200: Carbon metabolism	2-methylpropanoate--CoA ligase CCL4-like [Mangifera indica]	A0A067FAF3_CITSI SubName: Full=Uncharacterized protein {ECO:0000313|EMBL:KDO64308.1};	Acyl-CoA synthetase	GO:0005829,cytosol; GO:0005524,ATP binding; GO:0047760,butyrate-CoA ligase activity; GO:0016405,CoA-ligase activity; GO:0043759,methylbutanoate-CoA ligase activity; GO:0050218,propionate-CoA ligase activity; GO:0000166,nucleotide binding; GO:0003674,molecular_function; GO:0005488,binding; GO:0017076,purine nucleotide binding; GO:0030554,adenyl nucleotide binding; GO:0032553,ribonucleotide binding…	PF00501.31:AMP-binding enzyme	--	--	--
Mi01g06750.1	2.1577	2.6187	2.0057	5.4175	5.5135	5.4769	9.616	8.4242	9.2548	24.5136	22.2879	24.4952	52	68	44	123	129	119	200	181	244	600	499	610	1.50498	4.8e-14	2e-13	up	1.5641	1.7e-46	5.2e-45	up	chr1	4677418	4678194	-	Mi01g06750.1	-- && NHL6_ARATH RecName: Full=NDR1/HIN1-like protein 6 {ECO:0000303|PubMed:26849212};	--	--	NDR1/HIN1-like protein 6 [Mangifera indica]	A0A2C9WC41_MANES RecName: Full=LEA_2 domain-containing protein {ECO:0000259|Pfam:PF03168};	--	GO:0005829,cytosol; GO:0016021,integral component of membrane; GO:0005886,plasma membrane; GO:0009738,abscisic acid-activated signaling pathway; GO:0010116,positive regulation of abscisic acid biosynthetic process; GO:0009737,response to abscisic acid; GO:0006970,response to osmotic stress; GO:1902074,response to salt; GO:0007154,cell communication; GO:0007165,signal transduction; GO:0008150,biol…	PF03168.16:Late embryogenesis abundant protein	--	--	--
Mi01g07070.1	3.7433	4.6136	3.9354	1.709	1.762	1.7189	6.5528	5.6209	5.6478	4.2208	4.8309	4.6743	186	247	178	80	85	77	281	249	307	213	223	240	-1.0097	1.4e-09	4.5e-09	down	-0.1979	0.12353	0.19101	FALSE	chr1	4921505	4925689	-	Mi01g07070.1	-- && DJB6_ORYSJ RecName: Full=DnaJ protein ERDJ3B {ECO:0000305}; AltName: Full=Chaperone protein dnaJ B6 {ECO:0000305}; Short=OsDjB6 {ECO:0000303|PubMed:23160806}; AltName: Full=Endoplasmic reticulum dnaJ domain-containing protein 3B {ECO:0000305}; Short=OsERdj3B {ECO:0000303|PubMed:24153418}; Flags: Precursor;	K09523 DnaJ homolog subfamily C member 3 | (RefSeq) dnaJ protein P58IPK homolog isoform X1 (A)	ko04141: Protein processing in endoplasmic reticulum	uncharacterized protein LOC123224282 [Mangifera indica]	V4UIW8_CITCL RecName: Full=J domain-containing protein {ECO:0000259|PROSITE:PS50076};	Molecular chaperone (DnaJ superfamily)	GO:0005737,cytoplasm; GO:0005788,endoplasmic reticulum lumen; GO:0051087,chaperone binding; GO:0030544,Hsp70 protein binding; GO:0051082,unfolded protein binding; GO:0042026,protein refolding; GO:0003674,molecular_function; GO:0005488,binding; GO:0005515,protein binding; GO:0031072,heat shock protein binding; GO:0006457,protein folding; GO:0008150,biological_process; GO:0009987,cellular process; …	PF00226.34:DnaJ domain	--	--	--
Mi01g07130.1	0.7138	1.3618	1.002	5.8511	6.2497	6.8179	0.3217	0.1779	0.435	1.3276	1.4941	2.4946	18	37	23	139	153	155	7	4	12	34	35	65	2.84699	2.7e-33	2.3e-32	up	2.66645	7e-09	3.8e-08	up	chr1	4958859	4960930	+	Mi01g07130.1	-- && KAI2_ARATH RecName: Full=Probable esterase KAI2; AltName: Full=Protein DWARF-14-like; Short=Protein D14-like; AltName: Full=Protein HYPOSENSITIVE TO LIGHT; AltName: Full=Protein KARRIKIN INSENSITIVE 2;	--	--	probable esterase KAI2 [Mangifera indica]	A0A1R3K415_9ROSI SubName: Full=Sigma factor sigB regulation protein rsbQ {ECO:0000313|EMBL:OMP01827.1};	--	GO:0005829,cytosol; GO:0005634,nucleus; GO:0016787,hydrolase activity; GO:0009704,de-etiolation; GO:0009640,photomorphogenesis; GO:0080167,response to karrikin; GO:0003674,molecular_function; GO:0003824,catalytic activity; GO:0007275,multicellular organism development; GO:0008150,biological_process; GO:0009314,response to radiation; GO:0009416,response to light stimulus; GO:0009628,response to ab…	PF12697.10:Alpha/beta hydrolase family	--	--	--
Mi01g07150.1	2.4016	2.3412	2.6574	1.027	0.7831	0.4216	6.0862	6.2017	6.1122	4.5253	4.8728	5.334	139	146	140	56	44	22	304	320	387	266	262	319	-1.489	2.2e-10	7.3e-10	down	-0.1427	0.2163	0.30401	FALSE	chr1	4984163	4986115	-	Mi01g07150.1	-- && --	--	--	uncharacterized protein LOC123192786 [Mangifera indica]	V4SFC8_CITCL SubName: Full=Uncharacterized protein {ECO:0000313|EMBL:ESR39272.1}; Flags: Fragment;	--	--	PF00515.31:Tetratricopeptide repeat	--	--	--
Mi01g07160.1	33.3049	32.6879	36.9386	12.0853	14.5221	15.5791	31.2552	35.328	27.6233	31.2737	27.1453	28.112	626	662	632	214	265	264	507	592	568	597	474	546	-1.0502	1e-23	6.3e-23	down	0.05659	0.59608	0.68364	FALSE	chr1	4993976	4994942	+	Mi01g07160.1	-- && --	--	--	lysine-rich arabinogalactan protein 18-like [Mangifera indica]	A0A067GUM4_CITSI SubName: Full=Uncharacterized protein {ECO:0000313|EMBL:KDO79016.1}; Flags: Fragment;	--	GO:0005886,plasma membrane; GO:0005575,cellular_component; GO:0016020,membrane; GO:0071944,cell periphery; GO:0110165,cellular anatomical entity	--	--	--	--
Mi01g07220.1	14.9992	14.9025	16.0362	65.0098	59.9899	56.3403	12.036	10.868	11.2548	35.1613	38.2345	36.6267	709	759	690	2895	2753	2401	491	458	582	1688	1679	1789	2.21803	1e-297	1e-295	up	1.86599	5e-138	7e-136	up	chr1	5040983	5043996	-	Mi01g07220.1	-- && NRAM3_ARATH RecName: Full=Metal transporter Nramp3; Short=AtNramp3;	K21398 natural resistance-associated macrophage protein 2 | (RefSeq) metal transporter Nramp3-like (A)	--	metal transporter Nramp3-like [Mangifera indica]	A0A067GH40_CITSI SubName: Full=Uncharacterized protein {ECO:0000313|EMBL:KDO79038.1};	Mn2+ and Fe2+ transporters of the NRAMP family	GO:0005794,Golgi apparatus; GO:0016021,integral component of membrane; GO:0000325,plant-type vacuole; GO:0009506,plasmodesma; GO:0005774,vacuolar membrane; GO:0005773,vacuole; GO:0015086,cadmium ion transmembrane transporter activity; GO:0005384,manganese ion transmembrane transporter activity; GO:0042742,defense response to bacterium; GO:0055072,iron ion homeostasis; GO:0006828,manganese ion tra…	PF01566.21:Natural resistance-associated macrophage protein	--	--	--
Mi01g07240.1	1.4425	1.5564	1.6442	0.1148	0.13	0.08	1.1283	2.1439	1.4175	0.8877	0.854	0.9947	80	93	83	6	7	4	54	106	86	50	44	57	-3.5941	2e-17	9.8e-17	down	-0.5998	0.02366	0.0457	FALSE	chr1	5060646	5062641	-	Mi01g07240.1	-- && GH31_ARATH RecName: Full=Probable indole-3-acetic acid-amido synthetase GH3.1; EC=6.3.2.-; AltName: Full=Auxin-responsive GH3-like protein 1; Short=AtGH3-1;	K14487 auxin responsive GH3 gene family | (RefSeq) probable indole-3-acetic acid-amido synthetase GH3.1 (A)	ko04075: Plant hormone signal transduction	probable indole-3-acetic acid-amido synthetase GH3.1 [Mangifera indica]	A0A2C9UR68_MANES SubName: Full=Uncharacterized protein {ECO:0000313|EMBL:OAY33682.1};	--	GO:0005737,cytoplasm; GO:0016881,acid-amino acid ligase activity; GO:0009733,response to auxin; GO:0003674,molecular_function; GO:0003824,catalytic activity; GO:0016874,ligase activity; GO:0016879,ligase activity, forming carbon-nitrogen bonds; GO:0008150,biological_process; GO:0009719,response to endogenous stimulus; GO:0009725,response to hormone; GO:0010033,response to organic substance; GO:00…	PF03321.16:GH3 auxin-responsive promoter	--	--	--
Mi01g07360.1	16.1868	16.162	13.4825	2.535	2.3574	2.1339	8.4556	9.5245	7.853	2.8087	3.499	2.6964	488	525	370	72	69	58	220	256	259	86	98	84	-2.4699	4.6e-62	7.1e-61	down	-1.346	6.9e-16	6.4e-15	down	chr1	5163603	5165821	+	Mi01g07360.1	-- && EB1C_ARATH RecName: Full=Microtubule-associated protein RP/EB family member 1C; AltName: Full=APC-binding protein EB1C; AltName: Full=End-binding protein 1C; Short=AtEB1C; AltName: Full=Protein ATEB1 homolog 1; Short=AtEB1H1;	K10436 microtubule-associated protein, RP/EB family | (RefSeq) microtubule-associated protein RP/EB family member 1C-like (A)	--	microtubule-associated protein RP/EB family member 1C-like [Mangifera indica]	V4RWL1_CITCL SubName: Full=Uncharacterized protein {ECO:0000313|EMBL:ESR39223.1};	Microtubule-binding protein involved in cell cycle control	GO:0005881,cytoplasmic microtubule; GO:0005815,microtubule organizing center; GO:0035371,microtubule plus-end; GO:0005730,nucleolus; GO:0005634,nucleus; GO:0009524,phragmoplast; GO:0005819,spindle; GO:0051233,spindle midzone; GO:0008017,microtubule binding; GO:0051010,microtubule plus-end binding; GO:0051301,cell division; GO:0030865,cortical cytoskeleton organization; GO:1904825,protein localiza…	PF03271.20:EB1-like C-terminal motif	--	--	--
Mi01g07380.1	30.6143	31.3515	32.6429	5.7655	5.1758	5.1225	33.7907	34.6322	36.3214	13.6704	13.7881	13.127	1054	1163	1023	187	173	159	1004	1063	1368	478	441	467	-2.3219	1e-135	5e-134	down	-1.1913	1.5e-50	5e-49	down	chr1	5173737	5175327	-	Mi01g07380.1	-- && CCD33_ARATH RecName: Full=Cyclin-D3-3; AltName: Full=G1/S-specific cyclin-D3-3; Short=CycD3;3;	K14505 cyclin D3, plant | (RefSeq) cyclin-D3-3-like (A)	ko04075: Plant hormone signal transduction	cyclin-D3-3-like [Mangifera indica]	A0A8G0QX44_9ROSI SubName: Full=Cyclin D3-2 {ECO:0000313|EMBL:QYW07127.1};	G1/S-specific cyclin D	GO:0000307,cyclin-dependent protein kinase holoenzyme complex; GO:0005737,cytoplasm; GO:0005634,nucleus; GO:0016538,cyclin-dependent protein serine/threonine kinase regulator activity; GO:0051301,cell division; GO:0010444,guard mother cell differentiation; GO:0044772,mitotic cell cycle phase transition; GO:0000079,regulation of cyclin-dependent protein serine/threonine kinase activity; GO:0048316…	PF00134.26:Cyclin, N-terminal domain	--	--	--
Mi01g07600.1	16.9508	16.7419	15.8536	95.2726	91.3693	89.6041	11.9661	11.7761	11.8304	28.3056	30.6569	30.5362	888	945	756	4702	4647	4232	541	550	678	1506	1492	1653	2.71386	0	0	up	1.50888	6.3e-95	5e-93	up	chr1	5346310	5353884	+	Mi01g07600.1	-- && NPRT2_ARATH RecName: Full=Nicotinate phosphoribosyltransferase 2 {ECO:0000303|PubMed:18978034}; EC=6.3.4.21 {ECO:0000250|UniProtKB:Q6XQN6};	K00763 nicotinate phosphoribosyltransferase [EC:6.3.4.21] | (RefSeq) nicotinate phosphoribosyltransferase 2-like (A)	ko00760: Nicotinate and nicotinamide metabolism; ko01100: Metabolic pathways; ko01240: Biosynthesis of cofactors	nicotinate phosphoribosyltransferase 2-like [Mangifera indica]	V4SF31_CITCL RecName: Full=Nicotinate phosphoribosyltransferase {ECO:0000256|ARBA:ARBA00013236, ECO:0000256|RuleBase:RU365100}; EC=6.3.4.21 {ECO:0000256|ARBA:ARBA00013236, ECO:0000256|RuleBase:RU365100};	Nicotinic acid phosphoribosyltransferase	GO:0005829,cytosol; GO:0046872,metal ion binding; GO:0004516,nicotinate phosphoribosyltransferase activity; GO:0004514,nicotinate-nucleotide diphosphorylase (carboxylating) activity; GO:0034355,NAD salvage; GO:0003674,molecular_function; GO:0005488,binding; GO:0043167,ion binding; GO:0043169,cation binding; GO:0003824,catalytic activity; GO:0016874,ligase activity; GO:0016879,ligase activity, for…	PF17767.4:Nicotinate phosphoribosyltransferase (NAPRTase) N-terminal domain	--	--	--
Mi01g07610.1	23.0599	24.4227	23.9163	29.6597	32.9561	31.0952	16.5799	15.6708	14.8479	27.2404	29.7139	31.6173	751	857	709	910	1042	913	466	455	529	901	899	1064	0.62842	7.7e-20	4.2e-19	FALSE	1.09068	6.4e-35	1.3e-33	up	chr1	5356751	5357800	-	Mi01g07610.1	-- && M3K20_ARATH RecName: Full=Mitogen-activated protein kinase kinase kinase 20 {ECO:0000303|PubMed:21969089}; Short=MAPKK kinase 20 {ECO:0000303|PubMed:21969089}; EC=2.7.11.25 {ECO:0000255|PROSITE-ProRule:PRU00159, ECO:0000269|PubMed:27913741, ECO:0000269|PubMed:28848569}; AltName: Full=Protein ABA-INSENSITIVE PROTEIN KINASE 1 {ECO:0000303|PubMed:27913741};	K20716 mitogen-activated protein kinase kinase kinase 17/18 | (RefSeq) mitogen-activated protein kinase kinase kinase 18-like (A)	ko04016: MAPK signaling pathway - plant	mitogen-activated protein kinase kinase kinase 20-like [Mangifera indica]	V4UIL1_CITCL RecName: Full=Protein kinase domain-containing protein {ECO:0000259|PROSITE:PS50011};	MEKK and related serine/threonine protein kinases	GO:0005737,cytoplasm; GO:0005634,nucleus; GO:0005524,ATP binding; GO:0004708,MAP kinase kinase activity; GO:0004709,MAP kinase kinase kinase activity; GO:0004672,protein kinase activity; GO:0019901,protein kinase binding; GO:0106310,protein serine kinase activity; GO:0009738,abscisic acid-activated signaling pathway; GO:0051301,cell division; GO:0048235,pollen sperm cell differentiation; GO:00467…	PF00069.28:Protein kinase domain	--	--	--
Mi01g07680.1	5.1575	4.3857	3.619	0.8599	0.7231	1.198	7.6656	8.7531	6.9359	1.8611	1.8312	1.594	191	175	122	30	26	40	245	289	281	70	63	61	-2.0132	7.6e-18	3.8e-17	down	-1.9663	2.3e-29	3.8e-28	down	chr1	5407842	5409035	-	Mi01g07680.1	-- && --	--	--	uncharacterized protein LOC123212126 [Mangifera indica]	A0A5C7HTB5_9ROSI SubName: Full=Uncharacterized protein {ECO:0000313|EMBL:TXG59432.1};	--	--	--	--	--	--
Mi01g07690.1	3.3281	4.0541	4.7987	28.7766	28.2099	26.0711	2.3299	2.8775	2.7253	4.7106	5.299	4.2273	48	63	63	391	395	339	29	37	43	69	71	63	3.0113	1.2e-85	2.7e-84	up	1.01726	0.00014	0.00043	up	chr1	5428335	5428882	+	Mi01g07690.1	-- && --	--	--	uncharacterized protein LOC123212175 [Mangifera indica]	A0A6J0ZK70_9ROSI SubName: Full=uncharacterized protein LOC110409990 {ECO:0000313|RefSeq:XP_021275221.1};	FOG: PPR repeat	--	PF07939.14:Protein of unknown function (DUF1685)	--	--	--
Mi01g07760.1	2.0579	1.963	1.6956	30.0966	28.0275	25.2357	2.0534	1.5389	1.8289	5.7411	7.9993	7.745	36	37	27	496	476	398	31	24	35	102	130	140	4.09748	1e-118	3e-117	up	2.16458	3.2e-18	3.4e-17	up	chr1	5482284	5482847	+	Mi01g07760.1	-- && CML30_ARATH RecName: Full=Calmodulin-like protein 30 {ECO:0000303|Ref.4};	K13448 calcium-binding protein CML | (RefSeq) calmodulin-like protein 30 (A)	ko04626: Plant-pathogen interaction	calmodulin-like protein 30 [Mangifera indica]	A0A5C7HRP7_9ROSI SubName: Full=Uncharacterized protein {ECO:0000313|EMBL:TXG59449.1};	Calmodulin and related proteins (EF-Hand superfamily)	GO:0005739,mitochondrion; GO:0005509,calcium ion binding; GO:0003674,molecular_function; GO:0005488,binding; GO:0043167,ion binding; GO:0043169,cation binding; GO:0046872,metal ion binding; GO:0005575,cellular_component; GO:0005622,intracellular anatomical structure; GO:0005737,cytoplasm; GO:0043226,organelle; GO:0043227,membrane-bounded organelle; GO:0043229,intracellular organelle; GO:0043231,i…	PF00036.35:EF hand	--	--	--
Mi01g08000.1	2.5925	2.7998	2.0713	1.0507	0.971	0.9411	8.138	4.7584	7.7556	4.1306	4.9216	4.3335	55	64	40	21	20	18	149	90	180	89	97	95	-1.1002	0.0007	0.0013	down	-0.4494	0.02788	0.0528	FALSE	chr1	5714515	5725897	-	Mi01g08000.1	-- && --	K15223 upstream activation factor subunit UAF30 | (RefSeq) upstream activation factor subunit spp27-like (A)	--	upstream activation factor subunit spp27-like [Pistacia vera]	V4SPM5_CITCL SubName: Full=Uncharacterized protein {ECO:0000313|EMBL:ESR39071.1};	RNA polymerase I transcription factor UAF	--	PF02201.21:SWIB/MDM2 domain	SWI/SNF-BAF60b	TR	SWI/SNF-BAF60b
Mi01g08060.1	9.4111	9.7892	9.5721	3.5344	3.1628	3.6712	5.36	6.195	6.2697	4.0639	4.7647	4.3994	472	529	437	167	154	166	232	277	344	207	222	228	-1.2382	4.3e-28	3.1e-27	down	-0.256	0.04749	0.08419	FALSE	chr1	5784670	5787994	+	Mi01g08060.1	-- && ASOL_TOBAC RecName: Full=L-ascorbate oxidase homolog; EC=1.10.3.-; AltName: Full=Pollen-specific protein NTP303; Flags: Precursor;	K00423 L-ascorbate oxidase [EC:1.10.3.3] | (RefSeq) L-ascorbate oxidase homolog (A)	ko00053: Ascorbate and aldarate metabolism; ko01100: Metabolic pathways	L-ascorbate oxidase homolog [Mangifera indica]	V4RW55_CITCL SubName: Full=Uncharacterized protein {ECO:0000313|EMBL:ESR39063.1};	Multicopper oxidases	GO:0005615,extracellular space; GO:0005507,copper ion binding; GO:0016491,oxidoreductase activity; GO:0003674,molecular_function; GO:0005488,binding; GO:0043167,ion binding; GO:0043169,cation binding; GO:0046872,metal ion binding; GO:0046914,transition metal ion binding; GO:0003824,catalytic activity; GO:0005575,cellular_component; GO:0005576,extracellular region; GO:0110165,cellular anatomical e…	PF07732.18:Multicopper oxidase	--	--	--
Mi01g08090.1	2.2066	1.8962	2.3792	32.748	33.4196	34.8094	8.3807	10.5878	11.2805	38.9472	37.2999	39.5849	54	50	53	755	794	768	177	231	302	968	848	1001	4.20497	1e-200	9e-199	up	2.10918	1.2e-94	9.3e-93	up	chr1	5820836	5821784	+	Mi01g08090.1	-- && MES1_ARATH RecName: Full=Methylesterase 1 {ECO:0000303|PubMed:18467465}; Short=AtMES1 {ECO:0000303|PubMed:18467465}; EC=3.1.1.- {ECO:0000269|PubMed:18467465};	--	--	methylesterase 1-like [Mangifera indica]	A0A7H0XIG9_9ROSI SubName: Full=Salicylic acid binding protein 2 {ECO:0000313|EMBL:QNR54842.1};	--	GO:0016788,hydrolase activity, acting on ester bonds; GO:0080030,methyl indole-3-acetate esterase activity; GO:0080032,methyl jasmonate esterase activity; GO:0080031,methyl salicylate esterase activity; GO:0050832,defense response to fungus; GO:0045087,innate immune response; GO:0009694,jasmonic acid metabolic process; GO:0031408,oxylipin biosynthetic process; GO:0009696,salicylic acid metabolic …	PF12697.10:Alpha/beta hydrolase family	--	--	--
Mi01g08100.1	1.8869	0.9898	1.9827	3.0914	3.3378	3.1393	4.9906	3.8188	5.3993	5.7351	6.0491	7.0262	46	26	44	71	79	69	105	83	144	142	137	177	1.22449	3.8e-06	9.1e-06	up	0.58023	0.00113	0.00296	FALSE	chr1	5823005	5827616	-	Mi01g08100.1	-- && MJE1_VITVI RecName: Full=Methyl jasmonate esterase 1 {ECO:0000303|PubMed:26934101}; Short=VvMJE1 {ECO:0000303|PubMed:26934101}; EC=3.1.1.- {ECO:0000269|PubMed:26934101}; AltName: Full=Methyl esterase 5 {ECO:0000303|PubMed:26934101}; Short=VvMES5 {ECO:0000303|PubMed:26934101}; AltName: Full=Salicylic acid-binding protein 2-4 {ECO:0000312|EMBL:RVW57636.1};	--	--	salicylic acid-binding protein 2-like [Mangifera indica]	A0A5C7HR72_9ROSI RecName: Full=AB hydrolase-1 domain-containing protein {ECO:0000259|Pfam:PF12697};	--	GO:0080030,methyl indole-3-acetate esterase activity; GO:0080032,methyl jasmonate esterase activity; GO:0080031,methyl salicylate esterase activity; GO:0009694,jasmonic acid metabolic process; GO:0031408,oxylipin biosynthetic process; GO:0009409,response to cold; GO:0010224,response to UV-B; GO:0009696,salicylic acid metabolic process; GO:0003674,molecular_function; GO:0003824,catalytic activity;…	PF12697.10:Alpha/beta hydrolase family	--	--	--
Mi01g08240.1	5.1694	4.4821	5.0065	0.7942	0.7707	1.0562	5.123	4.2725	5.0984	4.0853	4.3198	3.2913	76	71	67	11	11	14	65	56	82	61	59	50	-2.2504	5.9e-11	2.1e-10	down	-0.1346	0.57916	0.66881	FALSE	chr1	5977833	5978306	-	Mi01g08240.1	-- && --	--	--	uncharacterized protein LOC123192503 [Mangifera indica]	A0A5C7HRY8_9ROSI SubName: Full=Uncharacterized protein {ECO:0000313|EMBL:TXG59549.1};	--	--	PF14009.9:PADRE domain	--	--	--
Mi01g08360.1	0.0856	0.1987	0.2352	0.409	0.5072	0.5936	0.2233	0.1201	0.1761	0.4848	0.7605	0.7458	4	10	10	18	23	25	9	5	9	23	33	36	NA	NA	NA	NA	2.11762	1e-05	3.8e-05	up	chr1	6151503	6154474	+	Mi01g08360.1	-- && --	--	--	uncharacterized protein LOC123212648 [Mangifera indica]	V4SJE4_CITCL RecName: Full=MFS domain-containing protein {ECO:0000259|PROSITE:PS50850};	Sugar transporter/spinster transmembrane protein	GO:0016021,integral component of membrane; GO:0022857,transmembrane transporter activity; GO:0003674,molecular_function; GO:0005215,transporter activity; GO:0005575,cellular_component; GO:0016020,membrane; GO:0031224,intrinsic component of membrane; GO:0110165,cellular anatomical entity	PF07690.19:Major Facilitator Superfamily	--	--	--
Mi01g08370.1	50.3364	47.7955	50.1929	93.4497	87.0318	81.5742	41.195	37.6621	39.6137	52.4796	52.2135	51.4961	1733	1773	1573	3031	2909	2532	1224	1156	1492	1835	1670	1832	1.05744	5.4e-94	1.3e-92	up	0.57678	3e-20	3.5e-19	FALSE	chr1	6173791	6174900	+	Mi01g08370.1	-- && GGPPS_HEVBR RecName: Full=Geranylgeranyl pyrophosphate synthase, chloroplastic; Short=GGPP synthase; Short=GGPS; EC=2.5.1.-; AltName: Full=(2E,6E)-farnesyl diphosphate synthase; AltName: Full=Dimethylallyltranstransferase; EC=2.5.1.1; AltName: Full=Farnesyl diphosphate synthase; AltName: Full=Farnesyltranstransferase; EC=2.5.1.29; AltName: Full=Geranyltranstransferase; EC=2.5.1.10; Flags: P…	K13789 geranylgeranyl diphosphate synthase, type II [EC:2.5.1.1 2.5.1.10 2.5.1.29] | (RefSeq) geranylgeranyl pyrophosphate synthase, chloroplastic-like (A)	ko00900: Terpenoid backbone biosynthesis; ko01100: Metabolic pathways; ko01110: Biosynthesis of secondary metabolites	geranylgeranyl pyrophosphate synthase, chloroplastic-like [Mangifera indica]	A0A8F2ZG54_9ROSI SubName: Full=Geranyl diphosphate synthase {ECO:0000313|EMBL:QWY12645.1};	Geranylgeranyl pyrophosphate synthase/Polyprenyl synthetase	GO:0009507,chloroplast; GO:0004161,dimethylallyltranstransferase activity; GO:0004311,farnesyltranstransferase activity; GO:0004337,geranyltranstransferase activity; GO:0046872,metal ion binding; GO:0016117,carotenoid biosynthetic process; GO:0045337,farnesyl diphosphate biosynthetic process; GO:0033384,geranyl diphosphate biosynthetic process; GO:0033386,geranylgeranyl diphosphate biosynthetic p…	PF00348.20:Polyprenyl synthetase	--	--	--
Mi01g08410.1	0.6141	0.9689	1.0457	1.4341	1.866	1.6007	1.5655	1.6187	1.656	4.142	4.0324	4.4573	20	34	31	44	59	47	44	47	59	137	122	150	1.13771	0.00018	0.00036	up	1.56127	3e-14	2.5e-13	up	chr1	6204744	6207762	+	Mi01g08410.1	-- && MCU2_ARATH RecName: Full=Calcium uniporter protein 2, mitochondrial; Flags: Precursor;	K20858 calcium uniporter protein, mitochondrial | (RefSeq) calcium uniporter protein 2, mitochondrial-like (A)	--	calcium uniporter protein 2, mitochondrial-like [Mangifera indica]	A0A5C7GPR9_9ROSI RecName: Full=Calcium uniporter protein {ECO:0000256|RuleBase:RU367035};	Uncharacterized conserved protein	GO:0031305,integral component of mitochondrial inner membrane; GO:1990246,uniplex complex; GO:0005262,calcium channel activity; GO:0015292,uniporter activity; GO:0036444,calcium import into the mitochondrion; GO:0051560,mitochondrial calcium ion homeostasis; GO:0003674,molecular_function; GO:0005215,transporter activity; GO:0005216,ion channel activity; GO:0005261,cation channel activity; GO:0008…	PF04678.16:Mitochondrial calcium uniporter	--	--	--
Mi01g08430.1	8.513	8.2372	7.9262	2.8839	3.2028	2.9801	1.5741	1.7608	2.042	1.4862	1.8522	1.4607	282	294	239	90	103	89	45	52	74	50	57	50	-1.2083	1.3e-16	6.4e-16	down	0.00589	0.98184	0.98744	FALSE	chr1	6221215	6222282	+	Mi01g08430.1	-- && GATL1_ARATH RecName: Full=Probable galacturonosyltransferase-like 1; EC=2.4.1.-; AltName: Full=Protein GAOLAOZHUANGREN 1; AltName: Full=Protein PARVUS;	K20893 probable galacturonosyltransferase-like 1 [EC:2.4.1.-] | (RefSeq) probable galacturonosyltransferase-like 1 (A)	--	probable galacturonosyltransferase-like 1 [Mangifera indica]	V4SJF9_CITCL RecName: Full=Hexosyltransferase {ECO:0000256|RuleBase:RU362027}; EC=2.4.1.- {ECO:0000256|RuleBase:RU362027};	--	GO:0005783,endoplasmic reticulum; GO:0005789,endoplasmic reticulum membrane; GO:0005794,Golgi apparatus; GO:0016021,integral component of membrane; GO:0047262,polygalacturonate 4-alpha-galacturonosyltransferase activity; GO:0052386,cell wall thickening; GO:0010417,glucuronoxylan biosynthetic process; GO:0048366,leaf development; GO:0032504,multicellular organism reproduction; GO:0045489,pectin bi…	PF01501.23:Glycosyl transferase family 8	--	--	--
Mi01g08440.1	4.358	4.241	3.6256	25.959	24.4928	22.7145	3.775	3.7018	3.6356	151.685	141.279	160.429	103	108	78	578	562	484	77	78	94	3641	3102	3918	2.81332	2e-114	6e-113	up	5.53139	0	0	up	chr1	6226139	6227203	-	Mi01g08440.1	-- && LOX15_SOLTU RecName: Full=Probable linoleate 9S-lipoxygenase 5; EC=1.13.11.58; AltName: Full=Leaf lipoxygenase;	K15718 linoleate 9S-lipoxygenase [EC:1.13.11.58] | (RefSeq) probable linoleate 9S-lipoxygenase 5 (A)	ko00591: Linoleic acid metabolism	probable linoleate 9S-lipoxygenase 5 [Mangifera indica]	A0A1U9ZCC3_MANIN RecName: Full=Lipoxygenase {ECO:0000256|RuleBase:RU003975}; EC=1.13.11.- {ECO:0000256|RuleBase:RU003975};	--	GO:0005737,cytoplasm; GO:1990136,linoleate 9S-lipoxygenase activity; GO:0046872,metal ion binding; GO:0016702,oxidoreductase activity, acting on single donors with incorporation of molecular oxygen, incorporation of two atoms of oxygen; GO:0006633,fatty acid biosynthetic process; GO:0034440,lipid oxidation; GO:0031408,oxylipin biosynthetic process; GO:0003674,molecular_function; GO:0003824,cataly…	PF00305.22:Lipoxygenase	--	--	--
Mi01g08550.1	6.6481	6.0309	6.8092	14.6972	11.4301	11.1442	4.1702	2.6912	3.4726	14.9621	14.5814	16.5923	133	130	124	277	222	201	72	48	76	304	271	343	1.173	2.1e-15	9.5e-15	up	2.33961	1.8e-44	5.2e-43	up	chr1	6316087	6317525	+	Mi01g08550.1	-- && ATB40_ARATH RecName: Full=Homeobox-leucine zipper protein ATHB-40; AltName: Full=HD-ZIP protein ATHB-40; AltName: Full=Homeodomain transcription factor ATHB-40;	K09338 homeobox-leucine zipper protein | (RefSeq) homeobox-leucine zipper protein ATHB-40-like isoform X1 (A)	--	homeobox-leucine zipper protein ATHB-40-like isoform X1 [Mangifera indica]	A0A6P5YN81_DURZI SubName: Full=homeobox-leucine zipper protein ATHB-40-like isoform X1 {ECO:0000313|RefSeq:XP_022741551.1};	Transcription factor HEX, contains HOX and HALZ domains	GO:0005634,nucleus; GO:0003700,DNA-binding transcription factor activity; GO:0000981,DNA-binding transcription factor activity, RNA polymerase II-specific; GO:0043565,sequence-specific DNA binding; GO:0000976,transcription cis-regulatory region binding; GO:0045893,positive regulation of DNA-templated transcription; GO:0009733,response to auxin; GO:0003674,molecular_function; GO:0140110,transcript…	PF00046.32:Homeodomain	HB-other	TF	HB->HB-other
Mi01g08770.1	418.976	363.307	385.702	625.119	558.821	546.709	291.072	184.46	297.328	456.232	455.573	473.182	5419	5063	4541	7617	7017	6375	3249	2127	4207	5993	5474	6324	0.80287	3.6e-24	2.3e-23	FALSE	1.02212	1.7e-07	7.7e-07	up	chr1	6567530	6568921	+	Mi01g08770.1	-- && --	--	--	uncharacterized protein LOC123226373 [Mangifera indica]	--	--	--	--	--	--	--
Mi01g09020.1	2.8403	3.1775	2.1083	0.6356	0.7274	0.7152	3.5935	3.2375	3.7892	2.0861	1.9831	2.0355	185	223	125	39	46	42	202	188	270	138	120	137	-1.7343	4.7e-16	2.2e-15	down	-0.6217	2.8e-05	9.7e-05	FALSE	chr1	6761951	6765586	-	Mi01g09020.1	-- && --	--	--	uncharacterized protein LOC123216688 [Mangifera indica]	A0A5C7HSG8_9ROSI RecName: Full=FHA domain-containing protein {ECO:0000259|PROSITE:PS50006};	Daxx-interacting protein MSP58/p78, contains FHA domain	GO:0031011,Ino80 complex; GO:0071339,MLL1 complex; GO:0002151,G-quadruplex RNA binding; GO:0003674,molecular_function; GO:0003676,nucleic acid binding; GO:0003723,RNA binding; GO:0005488,binding; GO:0097159,organic cyclic compound binding; GO:1901363,heterocyclic compound binding; GO:0000228,nuclear chromosome; GO:0000785,chromatin; GO:0005575,cellular_component; GO:0005622,intracellular anatomic…	--	--	--	--
Mi01g09370.1	11.3184	8.4853	9.8507	1.6563	1.9468	1.6089	10.4919	10.4768	10.0046	5.5397	4.2819	5.8914	515	416	408	71	86	66	412	425	498	256	181	277	-2.2694	1.8e-50	2.3e-49	down	-0.7977	8.6e-11	5.5e-10	FALSE	chr1	7124808	7126679	+	Mi01g09370.1	-- && MS5L2_ARATH RecName: Full=Protein POLLENLESS 3-LIKE 2 {ECO:0000303|Ref.5};	--	--	protein POLLENLESS 3-LIKE 2-like [Mangifera indica]	A0A6P6BEC0_DURZI SubName: Full=protein POLLENLESS 3-LIKE 2-like isoform X1 {ECO:0000313|RefSeq:XP_022775434.1};	--	GO:0005634,nucleus; GO:0007049,cell cycle; GO:0051301,cell division; GO:0008150,biological_process; GO:0009987,cellular process; GO:0005575,cellular_component; GO:0005622,intracellular anatomical structure; GO:0043226,organelle; GO:0043227,membrane-bounded organelle; GO:0043229,intracellular organelle; GO:0043231,intracellular membrane-bounded organelle; GO:0110165,cellular anatomical entity	PF00515.31:Tetratricopeptide repeat	--	--	--
Mi01g09460.1	20.6117	20.3579	18.2381	4.1289	3.7587	3.4249	18.0286	19.2062	19.8308	7.5414	7.4676	7.1794	514	547	414	97	91	77	388	427	541	191	173	185	-2.152	4.8e-59	7e-58	down	-1.1865	2.9e-24	4.1e-23	down	chr1	7176067	7178234	-	Mi01g09460.1	-- && FB248_ARATH RecName: Full=F-box protein At4g35930;	--	--	F-box protein At4g35930 [Mangifera indica]	A0A067JJ36_JATCU RecName: Full=F-box domain-containing protein {ECO:0000259|PROSITE:PS50181};	--	GO:0005737,cytoplasm; GO:0005634,nucleus; GO:0005575,cellular_component; GO:0005622,intracellular anatomical structure; GO:0110165,cellular anatomical entity; GO:0043226,organelle; GO:0043227,membrane-bounded organelle; GO:0043229,intracellular organelle; GO:0043231,intracellular membrane-bounded organelle	PF12937.10:F-box-like	--	--	--
Mi01g09500.1	0	0	0	0	0	2.797	4.8698	4.2426	5.1589	8.9265	13.0547	10.3423	0	0	0	0	0	42	70	63	94	151	202	178	NA	NA	NA	NA	1.35206	1.2e-12	8.5e-12	up	chr1	7229249	7230826	+	Mi01g09500.1	-- && SKP1B_ARATH RecName: Full=SKP1-like protein 1B; AltName: Full=SKP1-like 2; AltName: Full=UFO-binding protein 2;	K03094 S-phase kinase-associated protein 1 | (RefSeq) SKP1-like protein 1B (A)	ko03083: Polycomb repressive complex; ko04120: Ubiquitin mediated proteolysis; ko04141: Protein processing in endoplasmic reticulum	E3 ubiquitin ligase SCF complex SKP1/ASK1 family protein [Salix suchowensis]	A0A836J5H7_9ROSI RecName: Full=SKP1-like protein {ECO:0000256|PIRNR:PIRNR028729};	SCF ubiquitin ligase, Skp1 component	GO:0005737,cytoplasm; GO:0005829,cytosol; GO:0005634,nucleus; GO:0009536,plastid; GO:0019005,SCF ubiquitin ligase complex; GO:0097602,cullin family protein binding; GO:0009734,auxin-activated signaling pathway; GO:0007059,chromosome segregation; GO:0009793,embryo development ending in seed dormancy; GO:0009873,ethylene-activated signaling pathway; GO:0009867,jasmonic acid mediated signaling pathw…	PF03931.18:Skp1 family, tetramerisation domain	--	--	--
Mi01g09600.1	5.8184	5.4001	4.1736	2.1071	2.1152	1.7463	5.5125	6.0656	5.9443	2.3927	2.4315	2.3848	170	170	111	58	60	46	139	158	190	71	66	72	-1.1317	2.5e-08	7.3e-08	down	-1.1048	1.8e-09	1e-08	down	chr1	7380466	7381766	-	Mi01g09600.1	-- && PER64_ARATH RecName: Full=Peroxidase 64; Short=Atperox P64; EC=1.11.1.7; AltName: Full=ATP17a; AltName: Full=PRXR4; Flags: Precursor;	K00430 peroxidase [EC:1.11.1.7] | (RefSeq) peroxidase 64-like (A)	ko00940: Phenylpropanoid biosynthesis; ko01100: Metabolic pathways; ko01110: Biosynthesis of secondary metabolites	peroxidase 64-like [Mangifera indica]	A0A5C7HSR9_9ROSI RecName: Full=Peroxidase {ECO:0000256|ARBA:ARBA00012313, ECO:0000256|RuleBase:RU362060}; EC=1.11.1.7 {ECO:0000256|ARBA:ARBA00012313, ECO:0000256|RuleBase:RU362060};	--	GO:0005576,extracellular region; GO:0009505,plant-type cell wall; GO:0020037,heme binding; GO:0046872,metal ion binding; GO:0004601,peroxidase activity; GO:0042744,hydrogen peroxide catabolic process; GO:0006979,response to oxidative stress; GO:0003674,molecular_function; GO:0005488,binding; GO:0046906,tetrapyrrole binding; GO:0097159,organic cyclic compound binding; GO:1901363,heterocyclic compo…	PF00141.26:Peroxidase	--	--	--
Mi01g09690.1	0.7898	0.6545	0.6198	0.1048	0.0291	0.0626	2.9579	2.6577	2.5913	1.1109	1.1842	1.6515	56	50	40	7	2	4	181	168	201	80	78	121	-3.1643	6e-10	2e-09	down	-0.8745	1.3e-06	5.7e-06	FALSE	chr1	7494464	7497268	+	Mi01g09690.1	-- && APSR1_ARATH RecName: Full=Protein ALTERED PHOSPHATE STARVATION RESPONSE 1 {ECO:0000303|PubMed:23498857};	--	--	nitrate regulatory gene2 protein-like [Pistacia vera]	A0A061DFM0_THECC SubName: Full=Uncharacterized protein {ECO:0000313|EMBL:EOX90757.1};	--	GO:0005634,nucleus; GO:0005575,cellular_component; GO:0005622,intracellular anatomical structure; GO:0043226,organelle; GO:0043227,membrane-bounded organelle; GO:0043229,intracellular organelle; GO:0043231,intracellular membrane-bounded organelle; GO:0110165,cellular anatomical entity	PF04782.15:Protein of unknown function (DUF632)	--	--	--
Mi01g09780.1	77.0198	74.0246	75.1786	164.012	171.526	165.659	23.7457	25.8817	23.6445	41.2894	39.5249	41.9586	1462	1514	1299	2933	3161	2835	389	438	491	796	697	823	1.38402	1e-192	6e-191	up	0.9235	2.8e-25	4.1e-24	FALSE	chr1	7600753	7601529	+	Mi01g09780.1	-- && --	K24997 ganglioside-induced differentiation-associated protein 2 | (RefSeq) protein GDAP2 homolog (A)	--	protein GDAP2 homolog [Mangifera indica]	A0A067G7L3_CITSI RecName: Full=CRAL-TRIO domain-containing protein {ECO:0000259|SMART:SM00516};	Hismacro and SEC14 domain-containing proteins	--	PF13716.9:Divergent CRAL/TRIO domain	--	--	--
Mi01g09800.1	1.3276	0.9388	1.4584	4.4288	5.2093	6.3459	3.5161	3.0136	3.1783	6.3179	5.8522	5.812	42	32	42	132	160	181	96	85	110	203	172	190	2.34681	1e-26	7.2e-26	up	1.06937	7.3e-11	4.7e-10	up	chr1	7614536	7615735	+	Mi01g09800.1	-- && GATA5_ARATH RecName: Full=GATA transcription factor 5;	--	--	GATA transcription factor 5-like [Mangifera indica]	A0A6P5YKW7_DURZI SubName: Full=GATA transcription factor 5-like {ECO:0000313|RefSeq:XP_022741158.1};	GATA-4/5/6 transcription factors	GO:0005634,nucleus; GO:0003700,DNA-binding transcription factor activity; GO:0000976,transcription cis-regulatory region binding; GO:0008270,zinc ion binding; GO:0030154,cell differentiation; GO:0045893,positive regulation of DNA-templated transcription; GO:0003674,molecular_function; GO:0140110,transcription regulator activity; GO:0001067,transcription regulatory region nucleic acid binding; GO:…	PF00320.30:GATA zinc finger	C2C2-GATA	TF	C2C2->C2C2-GATA
Mi01g10030.1	0.7487	0.7916	0.5102	0.2213	0.1952	0.1787	1.0322	0.9248	1.1262	0.2613	0.4081	0.3393	79	90	49	22	20	17	94	87	130	28	40	37	-1.5518	5.7e-07	1.5e-06	down	-1.4407	6.6e-09	3.6e-08	down	chr1	7814507	7817908	+	Mi01g10030.1	-- && Y4361_ARATH RecName: Full=Probable LRR receptor-like serine/threonine-protein kinase At4g36180; EC=2.7.11.1; Flags: Precursor;	K27626 phytosulfokine receptor 2 [EC:2.7.11.1] | (RefSeq) phytosulfokine receptor 2-like (A)	ko04075: Plant hormone signal transduction	probable LRR receptor-like serine/threonine-protein kinase At4g36180 [Mangifera indica]	A0A6A1UQ10_9ROSI RecName: Full=Protein kinase domain-containing protein {ECO:0000259|PROSITE:PS50011};	--	GO:0016021,integral component of membrane; GO:0005886,plasma membrane; GO:0090406,pollen tube; GO:0005524,ATP binding; GO:0016301,kinase activity; GO:0106310,protein serine kinase activity; GO:0004674,protein serine/threonine kinase activity; GO:0006468,protein phosphorylation; GO:0000166,nucleotide binding; GO:0003674,molecular_function; GO:0005488,binding; GO:0017076,purine nucleotide binding; …	PF13855.9:Leucine rich repeat	--	--	--
Mi01g10130.1	3.4686	1.7943	2.6861	0.7243	0.6443	0.2523	1.6472	2.3599	2.0791	1.3437	0.8569	1.5408	61	34	43	12	11	4	25	37	40	24	14	28	-2.0479	2.9e-06	7.1e-06	down	-0.5198	0.16104	0.23813	FALSE	chr1	7935191	7935757	-	Mi01g10130.1	-- && RK12_TRICV RecName: Full=50S ribosomal protein L12, chloroplastic {ECO:0000255|HAMAP-Rule:MF_00368};	K02935 large subunit ribosomal protein L7/L12 | (RefSeq) 50S ribosomal protein L7/L12-like (A)	ko03010: Ribosome	50S ribosomal protein L7/L12-like [Mangifera indica]	A0A5C7HSB0_9ROSI SubName: Full=Uncharacterized protein {ECO:0000313|EMBL:TXG59728.1};	Mitochondrial/chloroplast ribosomal protein L12	GO:0009507,chloroplast; GO:0005840,ribosome; GO:0003735,structural constituent of ribosome; GO:0006412,translation; GO:0003674,molecular_function; GO:0005198,structural molecule activity; GO:0006518,peptide metabolic process; GO:0006807,nitrogen compound metabolic process; GO:0008150,biological_process; GO:0008152,metabolic process; GO:0009058,biosynthetic process; GO:0009059,macromolecule biosyn…	PF00542.22:Ribosomal protein L7/L12 C-terminal domain	--	--	--
Mi01g10180.1	0.3852	0.2503	0.1058	1.1857	1.1705	0.8118	0.2678	0.5833	0.4929	0.5879	0.7049	0.466	20	14	5	58	59	38	12	27	28	31	34	25	2.31805	7.7e-10	2.5e-09	up	NA	NA	NA	NA	chr1	7982658	7986855	-	Mi01g10180.1	-- && SFH12_ARATH RecName: Full=Phosphatidylinositol/phosphatidylcholine transfer protein SFH12; AltName: Full=Protein SEC FOURTEEN HOMOLOGS 12; Short=AtSFH12;	K26544 phosphatidylinositol/phosphatidylcholine transfer protein | (RefSeq) phosphatidylinositol/phosphatidylcholine transfer protein SFH12-like isoform X1 (A)	--	phosphatidylinositol/phosphatidylcholine transfer protein SFH12-like isoform X2 [Mangifera indica]	V4RVP0_CITCL RecName: Full=CRAL-TRIO domain-containing protein {ECO:0000259|PROSITE:PS50191};	Phosphatidylinositol transfer protein SEC14 and related proteins	GO:0000139,Golgi membrane; GO:0005886,plasma membrane; GO:0015031,protein transport; GO:0006810,transport; GO:0008104,protein localization; GO:0008150,biological_process; GO:0009987,cellular process; GO:0033036,macromolecule localization; GO:0045184,establishment of protein localization; GO:0051179,localization; GO:0051234,establishment of localization; GO:0051641,cellular localization; GO:007072…	PF00650.23:CRAL/TRIO domain	--	--	--
Mi01g10200.1	18.4037	17.665	19.0934	4.2204	4.5009	3.8861	11.5861	11.1935	11.1192	5.7366	6.2291	4.2859	935	967	883	202	222	178	508	507	618	296	294	225	-1.8914	1.4e-90	3.3e-89	down	-0.8855	1.9e-13	1.5e-12	FALSE	chr1	8010365	8015374	-	Mi01g10200.1	-- && --	--	--	uncharacterized protein LOC123215763 [Mangifera indica]	A0A6J0ZJ88_9ROSI SubName: Full=IST1-like protein {ECO:0000313|RefSeq:XP_021274906.1};	Spindle pole body protein	GO:0015031,protein transport; GO:0006810,transport; GO:0008104,protein localization; GO:0008150,biological_process; GO:0009987,cellular process; GO:0033036,macromolecule localization; GO:0045184,establishment of protein localization; GO:0051179,localization; GO:0051234,establishment of localization; GO:0051641,cellular localization; GO:0070727,cellular macromolecule localization; GO:0071702,organ…	PF03398.17:Regulator of Vps4 activity in the MVB pathway	--	--	--
Mi01g10310.1	26.3365	27.9521	27.5618	50.2764	50.2069	51.4003	15.7332	16.8387	15.9871	30.7365	29.4119	28.876	1414	1617	1347	2543	2617	2488	729	806	939	1676	1467	1602	1.12763	3e-121	1e-119	up	1.05225	9.6e-51	3.2e-49	up	chr1	8106039	8109336	+	Mi01g10310.1	-- && DTX45_ARATH RecName: Full=Protein DETOXIFICATION 45, chloroplastic {ECO:0000303|PubMed:11739388}; Short=AtDTX45 {ECO:0000303|PubMed:11739388}; AltName: Full=Multidrug and toxic compound extrusion protein 45 {ECO:0000305}; Short=MATE protein 45 {ECO:0000305}; Flags: Precursor;	K03327 multidrug resistance protein, MATE family | (RefSeq) protein DETOXIFICATION 45, chloroplastic-like (A)	--	protein DETOXIFICATION 45, chloroplastic-like [Mangifera indica]	A0A067G7P6_CITSI RecName: Full=Protein DETOXIFICATION {ECO:0000256|RuleBase:RU004914}; AltName: Full=Multidrug and toxic compound extrusion protein {ECO:0000256|RuleBase:RU004914};	Uncharacterized membrane protein, predicted efflux pump	GO:0009507,chloroplast; GO:0031969,chloroplast membrane; GO:0016021,integral component of membrane; GO:0015297,antiporter activity; GO:0042910,xenobiotic transmembrane transporter activity; GO:0003674,molecular_function; GO:0005215,transporter activity; GO:0015291,secondary active transmembrane transporter activity; GO:0022804,active transmembrane transporter activity; GO:0022857,transmembrane tr…	PF01554.21:MatE	--	--	--
Mi01g10380.1	17.1852	15.9496	16.567	3.3382	3.2903	2.1424	26.5697	28.7475	28.7696	10.0453	9.4092	11.3829	694	694	609	127	129	78	926	1035	1271	412	353	475	-2.2624	2e-74	3.7e-73	down	-1.2686	1.1e-45	3.2e-44	down	chr1	8146596	8149062	-	Mi01g10380.1	-- && CCNB1_MEDSV RecName: Full=G2/mitotic-specific cyclin-1; AltName: Full=B-like cyclin; AltName: Full=CycMs1;	K21777 G2/mitotic-specific cyclin-B, other | (RefSeq) G2/mitotic-specific cyclin-2-like (A)	--	G2/mitotic-specific cyclin-2-like [Mangifera indica]	A0A5C7HSC7_9ROSI RecName: Full=Cyclin N-terminal domain-containing protein {ECO:0000259|PROSITE:PS00292};	Cyclin B and related kinase-activating proteins	GO:0007049,cell cycle; GO:0051301,cell division; GO:0008150,biological_process; GO:0009987,cellular process	PF00134.26:Cyclin, N-terminal domain	--	--	--
Mi01g10420.1	2.1101	1.9086	2.318	0.9491	0.7552	0.8529	0.2486	0.4212	0.3433	0.1409	0.2117	0.2769	118	115	118	50	41	43	12	21	21	8	11	16	-1.0723	9.3e-07	2.4e-06	down	NA	NA	NA	NA	chr1	8188566	8194616	+	Mi01g10420.1	-- && SAC7_ARATH RecName: Full=Phosphoinositide phosphatase SAC7; Short=AtSAC7; EC=3.1.3.-; AltName: Full=Protein ROOT HAIR DEFECTIVE 4; AltName: Full=Protein SUPPRESSOR OF ACTIN 1C; Short=AtSAC1c; AltName: Full=Protein SUPPRESSOR OF ACTIN 7; AltName: Full=SAC domain protein 7; AltName: Full=SAC1-like protein AtSAC1c;	K21797 phosphatidylinositol 4-phosphatase [EC:3.1.3.-] | (RefSeq) phosphoinositide phosphatase SAC6-like (A)	ko00562: Inositol phosphate metabolism; ko01100: Metabolic pathways; ko04070: Phosphatidylinositol signaling system	phosphoinositide phosphatase SAC6-like [Mangifera indica]	V4SD99_CITCL RecName: Full=SAC domain-containing protein {ECO:0000259|PROSITE:PS50275};	Putative phosphoinositide phosphatase	GO:0030659,cytoplasmic vesicle membrane; GO:0005829,cytosol; GO:0005783,endoplasmic reticulum; GO:0005789,endoplasmic reticulum membrane; GO:0016021,integral component of membrane; GO:0005886,plasma membrane; GO:0031520,plasma membrane of cell tip; GO:0009506,plasmodesma; GO:0090404,pollen tube tip; GO:0035619,root hair tip; GO:0043812,phosphatidylinositol-4-phosphate phosphatase activity; GO:004…	PF02383.21:SacI homology domain	--	--	--
Mi01g10530.1	5.083	3.9088	4.547	2.3894	1.2715	1.8525	7.1519	6.5974	8.2307	4.8619	4.6117	5.2002	70	58	57	31	17	23	85	81	124	68	59	74	-1.0617	0.00055	0.00104	down	-0.4068	0.05576	0.09665	FALSE	chr1	8325019	8326026	+	Mi01g10530.1	-- && HMGL_SOYBN RecName: Full=HMG1/2-like protein; AltName: Full=Protein SB11;	K25507 high mobility group B protein, plant | (RefSeq) high mobility group B protein 3-like (A)	--	high mobility group B protein 3-like [Mangifera indica]	V4UGQ9_CITCL RecName: Full=HMG box domain-containing protein {ECO:0000259|PROSITE:PS50118};	HMG box-containing protein	GO:0000785,chromatin; GO:0005634,nucleus; GO:0003682,chromatin binding; GO:0003677,DNA binding; GO:0030527,structural constituent of chromatin; GO:0003674,molecular_function; GO:0005488,binding; GO:0003676,nucleic acid binding; GO:0097159,organic cyclic compound binding; GO:1901363,heterocyclic compound binding; GO:0005198,structural molecule activity; GO:0005575,cellular_component; GO:0005622,in…	PF00505.22:HMG (high mobility group) box	HMG	TR	HMG
Mi01g10550.1	4.1476	4.5036	4.2871	12.6221	11.7221	11.1952	3.492	2.6699	3.6699	10.0888	10.0178	10.3312	406	475	382	1164	1114	988	295	233	393	1003	911	1045	1.6928	8e-112	2e-110	up	1.80558	3.1e-75	1.8e-73	up	chr1	8333376	8342027	-	Mi01g10550.1	-- && --	K08518 syntaxin-binding protein 5 | (RefSeq) uncharacterized protein LOC123201555 isoform X1 (A)	--	uncharacterized protein LOC123193167 isoform X2 [Mangifera indica]	V4SD87_CITCL RecName: Full=Lgl_C domain-containing protein {ECO:0000259|Pfam:PF08596};	Tomosyn and related SNARE-interacting proteins	GO:0048235,pollen sperm cell differentiation; GO:0000003,reproduction; GO:0003006,developmental process involved in reproduction; GO:0007275,multicellular organism development; GO:0007276,gamete generation; GO:0008150,biological_process; GO:0009555,pollen development; GO:0009987,cellular process; GO:0019953,sexual reproduction; GO:0022412,cellular process involved in reproduction in multicellular…	PF12894.10:Anaphase-promoting complex subunit 4 WD40 domain	--	--	--
Mi01g10570.1	49.2995	49.1984	48.9588	93.9768	90.5343	91.8628	21.8911	16.5032	23.8188	49.1714	50.8636	50.3925	1156	1243	1045	2076	2061	1942	443	345	611	1171	1108	1221	1.1421	2e-111	6e-110	up	1.44952	4.8e-50	1.6e-48	up	chr1	8375320	8376604	+	Mi01g10570.1	-- && WOX13_ARATH RecName: Full=WUSCHEL-related homeobox 13;	--	--	WUSCHEL-related homeobox 13-like [Mangifera indica]	A0A2C9WCZ0_MANES RecName: Full=Homeobox domain-containing protein {ECO:0000259|PROSITE:PS50071};	--	GO:0005634,nucleus; GO:0003700,DNA-binding transcription factor activity; GO:0000976,transcription cis-regulatory region binding; GO:0003674,molecular_function; GO:0140110,transcription regulator activity; GO:0001067,transcription regulatory region nucleic acid binding; GO:0003676,nucleic acid binding; GO:0003677,DNA binding; GO:0003690,double-stranded DNA binding; GO:0005488,binding; GO:0043565,…	PF00046.32:Homeodomain	HB-WOX	TF	HB->HB-WOX
Mi01g10860.1	3.379	1.96	1.5467	13.4998	14.5018	16.0327	3.3715	2.6846	3.5177	18.6682	18.7416	20.5738	72	45	30	271	300	308	62	51	82	404	371	453	2.91193	2.2e-21	1.3e-20	up	2.77195	7.4e-73	4e-71	up	chr1	8632590	8634735	-	Mi01g10860.1	-- && DAO_ORYSI RecName: Full=2-oxoglutarate-dependent dioxygenase DAO; EC=1.14.11.-; AltName: Full=Protein DIOXYGENASE FOR AUXIN OXIDATION;	K23947 2-oxoglutarate-dependent dioxygenase [EC:1.14.11.-] | (RefSeq) 2-oxoglutarate-dependent dioxygenase DAO-like (A)	ko00380: Tryptophan metabolism	2-oxoglutarate-dependent dioxygenase DAO-like [Mangifera indica]	A0A5C7HSG9_9ROSI RecName: Full=Fe2OG dioxygenase domain-containing protein {ECO:0000259|PROSITE:PS51471};	Iron/ascorbate family oxidoreductases	GO:0051213,dioxygenase activity; GO:0046872,metal ion binding; GO:0009852,auxin catabolic process; GO:0003674,molecular_function; GO:0003824,catalytic activity; GO:0016491,oxidoreductase activity; GO:0005488,binding; GO:0043167,ion binding; GO:0043169,cation binding; GO:0008150,biological_process; GO:0008152,metabolic process; GO:0009056,catabolic process; GO:0009850,auxin metabolic process; GO:0…	PF03171.23:2OG-Fe(II) oxygenase superfamily	--	--	--
Mi01g10880.1	17.0766	16.5321	15.9153	5.4703	5.3344	5.397	12.7371	11.3046	12.2062	6.1407	6.5584	6.8217	2018	2105	1712	609	612	575	1299	1191	1578	737	720	833	-1.3765	6e-113	2e-111	down	-0.7149	1.4e-21	1.7e-20	FALSE	chr1	8644543	8654593	-	Mi01g10880.1	-- && KN14E_ARATH RecName: Full=Kinesin-like protein KIN-14E {ECO:0000305}; AltName: Full=Kinesin-like calmodulin-binding protein {ECO:0000303|PubMed:8636137, ECO:0000303|PubMed:9434184}; AltName: Full=Protein ZWICHEL {ECO:0000303|PubMed:9177205};	K10406 kinesin family member C2/C3 | (RefSeq) kinesin-like protein KIN-14R (A)	ko04814: Motor proteins	kinesin-like protein KIN-14E isoform X2 [Mangifera indica]	V4RUS0_CITCL SubName: Full=Uncharacterized protein {ECO:0000313|EMBL:ESR38458.1};	Myosin VII, myosin IXB and related myosins	GO:0055028,cortical microtubule; GO:0005856,cytoskeleton; GO:0005871,kinesin complex; GO:0005874,microtubule; GO:0072686,mitotic spindle; GO:0009524,phragmoplast; GO:0051015,actin filament binding; GO:0043531,ADP binding; GO:0005524,ATP binding; GO:0016887,ATP hydrolysis activity; GO:0005509,calcium ion binding; GO:0005516,calmodulin binding; GO:0008017,microtubule binding; GO:0003777,microtubule…	PF00225.26:Kinesin motor domain	--	--	--
Mi01g11150.1	19.1516	20.8117	19.8286	3.1444	3.8673	3.4768	9.6589	11.5909	10.0442	4.1716	5.1538	4.4335	556	651	524	86	109	91	242	300	319	123	139	133	-2.2745	2e-73	3.8e-72	down	-1.0107	6.6e-12	4.6e-11	down	chr1	9115676	9117245	+	Mi01g11150.1	-- && --	--	--	uncharacterized protein LOC123216667 isoform X1 [Mangifera indica]	V4UPH7_CITCL SubName: Full=Uncharacterized protein {ECO:0000313|EMBL:ESR41404.1};	--	--	--	--	--	--
Mi01g11210.1	0.3947	0.383	0.2759	0.2666	0.2772	0.3781	0.1455	0.3421	0.3772	0.8303	0.6373	0.4862	22	23	14	14	15	19	7	17	23	47	33	28	NA	NA	NA	NA	1.33703	0.00113	0.00296	up	chr1	9275210	9278133	-	Mi01g11210.1	-- && TTL3_ARATH RecName: Full=Inactive TPR repeat-containing thioredoxin TTL3; AltName: Full=Tetratricopeptide repeat thioredoxin-like 3; AltName: Full=VH1-interacting TPR-containing protein;	K09527 DnaJ homolog subfamily C member 7 | (RefSeq) TPR repeat-containing thioredoxin TTL1-like (A)	--	inactive TPR repeat-containing thioredoxin TTL3-like [Mangifera indica]	A0A2H5Q4K8_CITUN SubName: Full=Uncharacterized protein {ECO:0000313|EMBL:GAY59576.1};	FOG: TPR repeat	GO:0005737,cytoplasm; GO:0005829,cytosol; GO:0005886,plasma membrane; GO:0009734,auxin-activated signaling pathway; GO:0009742,brassinosteroid mediated signaling pathway; GO:0010305,leaf vascular tissue pattern formation; GO:0006970,response to osmotic stress; GO:0007154,cell communication; GO:0007165,signal transduction; GO:0008150,biological_process; GO:0009719,response to endogenous stimulus; …	PF07719.20:Tetratricopeptide repeat	--	--	--
Mi01g11260.1	1.1313	1.1869	1.54	2.1406	2.3811	2.3186	1.7952	2.1516	1.9558	2.1067	1.5354	1.8326	46	52	57	82	94	85	63	78	87	87	58	77	1.06772	1.8e-06	4.6e-06	up	0.0713	0.75102	0.81513	FALSE	chr1	9342830	9344254	+	Mi01g11260.1	-- && VQ22_ARATH RecName: Full=VQ motif-containing protein 22 {ECO:0000303|PubMed:22535423}; Short=AtVQ22 {ECO:0000303|PubMed:22535423};	--	--	AAC-rich mRNA clone AAC11 protein-like [Mangifera indica]	A0A6J0ZJ06_9ROSI SubName: Full=uncharacterized protein LOC110409709 {ECO:0000313|RefSeq:XP_021274821.1};	--	GO:0005634,nucleus; GO:0005575,cellular_component; GO:0005622,intracellular anatomical structure; GO:0043226,organelle; GO:0043227,membrane-bounded organelle; GO:0043229,intracellular organelle; GO:0043231,intracellular membrane-bounded organelle; GO:0110165,cellular anatomical entity	PF05678.17:VQ motif	--	--	--
Mi01g11300.1	4.2235	4.2691	4.2494	8.3892	8.27	7.1893	3.7552	3.2364	3.0198	2.9234	2.4532	3.6624	202	220	185	378	384	310	155	138	158	142	109	181	1.14075	1.3e-23	8.3e-23	up	0.03636	0.83702	0.88385	FALSE	chr1	9456818	9459190	+	Mi01g11300.1	-- && --	--	--	probable glucan 1,3-beta-glucosidase A [Mangifera indica]	A0A314UGW9_PRUYE SubName: Full=Putative glucan 1 3-beta-glucosidase A {ECO:0000313|EMBL:PQM36022.1};	--	GO:0005576,extracellular region; GO:0051015,actin filament binding; GO:0016985,mannan endo-1,4-beta-mannosidase activity; GO:0007015,actin filament organization; GO:0071704,organic substance metabolic process; GO:0003674,molecular_function; GO:0003779,actin binding; GO:0005488,binding; GO:0005515,protein binding; GO:0008092,cytoskeletal protein binding; GO:0044877,protein-containing complex bindi…	PF00150.21:Cellulase (glycosyl hydrolase family 5)	--	--	--
Mi01g11320.1	28.5234	27.9154	28.6619	74.6874	66.3486	78.4947	46.8349	42.077	43.0022	64.0893	59.8785	63.9724	422	445	386	1041	953	1047	598	555	696	963	823	978	1.603	2.8e-88	6.4e-87	up	0.69015	2e-17	2e-16	FALSE	chr1	9483766	9484759	+	Mi01g11320.1	-- && FLZ6_ARATH RecName: Full=FCS-Like Zinc finger 6 {ECO:0000303|PubMed:24901469};	--	--	FCS-Like Zinc finger 5-like [Mangifera indica]	A0A5C7HUW9_9ROSI RecName: Full=FLZ-type domain-containing protein {ECO:0000259|PROSITE:PS51795};	--	GO:0005737,cytoplasm; GO:0005829,cytosol; GO:0005783,endoplasmic reticulum; GO:0005634,nucleus; GO:0019900,kinase binding; GO:0046872,metal ion binding; GO:0042594,response to starvation; GO:0090351,seedling development; GO:0003674,molecular_function; GO:0005488,binding; GO:0005515,protein binding; GO:0019899,enzyme binding; GO:0043167,ion binding; GO:0043169,cation binding; GO:0006950,response t…	PF04570.17:zinc-finger of the FCS-type, C2-C2	--	--	--
Mi01g11560.1	18.2605	18.37	18.5411	6.4081	7.2771	6.1157	1.3211	1.3836	0.8542	1.0122	0.8651	0.9586	977	1059	903	323	378	295	61	66	50	55	43	53	-1.2409	8.9e-51	1.1e-49	down	-0.1413	0.60086	0.68795	FALSE	chr1	9881478	9883612	+	Mi01g11560.1	-- && ASO_TOBAC RecName: Full=L-ascorbate oxidase; Short=ASO; Short=Ascorbase; EC=1.10.3.3; Flags: Precursor;	K00423 L-ascorbate oxidase [EC:1.10.3.3] | (RefSeq) L-ascorbate oxidase-like (A)	ko00053: Ascorbate and aldarate metabolism; ko01100: Metabolic pathways	L-ascorbate oxidase-like [Mangifera indica]	A0A5C7HUQ7_9ROSI RecName: Full=L-ascorbate oxidase {ECO:0000256|ARBA:ARBA00022095}; EC=1.10.3.3 {ECO:0000256|ARBA:ARBA00012301};	Multicopper oxidases	GO:0005576,extracellular region; GO:0005507,copper ion binding; GO:0008447,L-ascorbate oxidase activity; GO:0016491,oxidoreductase activity; GO:0003674,molecular_function; GO:0005488,binding; GO:0043167,ion binding; GO:0043169,cation binding; GO:0046872,metal ion binding; GO:0046914,transition metal ion binding; GO:0003824,catalytic activity; GO:0016679,oxidoreductase activity, acting on diphenol…	PF00394.25:Multicopper oxidase	--	--	--
Mi01g11980.1	0.38	0.3143	0.2541	1.1048	0.9274	0.9529	0.1149	0.0834	0.1208	0.2277	0.1956	0.2638	46	41	28	126	109	104	12	9	16	28	22	33	1.88519	6.8e-17	3.3e-16	up	NA	NA	NA	NA	chr1	11000000	11000000	+	Mi01g11980.1	-- && DSC1_ARATH RecName: Full=Disease resistance-like protein DSC1 {ECO:0000305}; EC=3.2.2.6 {ECO:0000255|PROSITE-ProRule:PRU00204}; AltName: Full=Protein DOMINANT SUPPRESSOR OF CAMTA3 NUMBER 1 {ECO:0000303|PubMed:28407487};	K13457 disease resistance protein RPM1 | (RefSeq) disease resistance protein RPM1-like (A)	ko04626: Plant-pathogen interaction	disease resistance protein RPV1-like [Mangifera indica]	V4U0N7_CITCL RecName: Full=ADP-ribosyl cyclase/cyclic ADP-ribose hydrolase {ECO:0000256|ARBA:ARBA00011982}; EC=3.2.2.6 {ECO:0000256|ARBA:ARBA00011982};	--	GO:0043531,ADP binding; GO:0005524,ATP binding; GO:0050135,NAD(P)+ nucleosidase activity; GO:0061809,NAD+ nucleotidase, cyclic ADP-ribose generating; GO:0042742,defense response to bacterium; GO:0009626,plant-type hypersensitive response; GO:0007165,signal transduction; GO:0000166,nucleotide binding; GO:0003674,molecular_function; GO:0005488,binding; GO:0017076,purine nucleotide binding; GO:00305…	PF01582.23:TIR domain	--	--	--
Mi01g12040.1	1.2526	0.7208	1.5687	0.3457	0.4903	0.389	1.8287	1.5454	1.809	0.6413	0.755	0.8243	50	31	57	13	19	14	63	55	79	26	28	34	-1.2871	0.00079	0.00146	down	-1.0455	0.00023	0.00068	down	chr1	11000000	11000000	-	Mi01g12040.1	-- && GAGT2_ARATH RecName: Full=Glutathione hydrolase 2; EC=3.4.19.13; AltName: Full=Gamma-glutamyltransferase 2; AltName: Full=Gamma-glutamyltranspeptidase 2; EC=2.3.2.2; Flags: Precursor;	K18592 gamma-glutamyltranspeptidase / glutathione hydrolase / leukotriene-C4 hydrolase [EC:2.3.2.2 3.4.19.13 3.4.19.14] | (RefSeq) glutathione hydrolase 1-like (A)	ko00430: Taurine and hypotaurine metabolism; ko00460: Cyanoamino acid metabolism; ko00480: Glutathione metabolism; ko00590: Arachidonic acid metabolism; ko01100: Metabolic pathways	glutathione hydrolase 1-like [Mangifera indica]	A0A1Q3CWV7_CEPFO RecName: Full=Glutathione hydrolase {ECO:0000256|RuleBase:RU368068}; EC=2.3.2.2 {ECO:0000256|RuleBase:RU368068}; EC=3.4.19.13 {ECO:0000256|RuleBase:RU368068}; AltName: Full=Gamma-glutamyltransferase {ECO:0000256|RuleBase:RU368068}; AltName: Full=Gamma-glutamyltranspeptidase {ECO:0000256|RuleBase:RU368068}; Flags: Fragment;	Gamma-glutamyltransferase	GO:0048046,apoplast; GO:0005886,plasma membrane; GO:0016756,glutathione gamma-glutamylcysteinyltransferase activity; GO:0036374,glutathione hydrolase activity; GO:0102953,hypoglycin A gamma-glutamyl transpeptidase activity; GO:0103068,leukotriene C4 gamma-glutamyl transferase activity; GO:0006751,glutathione catabolic process; GO:0034775,glutathione transmembrane transport; GO:0003674,molecular_f…	PF01019.24:Gamma-glutamyltranspeptidase	--	--	--
Mi01g12100.1	1.4306	1.0039	1.1883	2.4074	1.8689	2.3222	0.3234	0.5088	0.5741	0.8933	0.7512	1.013	41	31	31	65	52	60	8	13	18	26	20	30	1.10236	5.6e-05	0.00012	up	NA	NA	NA	NA	chr1	11000000	11000000	-	Mi01g12100.1	-- && AGL62_ARATH RecName: Full=Agamous-like MADS-box protein AGL62;	K09264 MADS-box transcription factor, plant | (RefSeq) truncated transcription factor CAULIFLOWER A-like (A)	--	agamous-like MADS-box protein AGL62 [Mangifera indica]	V4SG26_CITCL RecName: Full=MADS-box domain-containing protein {ECO:0000259|PROSITE:PS50066};	MADS box transcription factor	GO:0005634,nucleus; GO:0003700,DNA-binding transcription factor activity; GO:0000981,DNA-binding transcription factor activity, RNA polymerase II-specific; GO:0046983,protein dimerization activity; GO:0000978,RNA polymerase II cis-regulatory region sequence-specific DNA binding; GO:0009960,endosperm development; GO:0045944,positive regulation of transcription by RNA polymerase II; GO:2000012,regu…	PF00319.21:SRF-type transcription factor (DNA-binding and dimerisation domain)	MADS-M-type	TF	MADS->MADS-M-type
Mi01g12130.1	9.287	9.8707	8.8436	3.4653	3.9266	3.6773	9.7625	9.0977	9.4901	5.9198	7.2465	6.5935	916	1049	794	322	376	327	831	800	1024	593	664	672	-1.1034	4e-39	3.9e-38	down	-0.3443	6.3e-05	0.00021	FALSE	chr1	11000000	11000000	-	Mi01g12130.1	-- && Y5020_ARATH RecName: Full=Probable inactive receptor kinase At5g10020; Flags: Precursor;	K00924 receptor protein kinase TMK [EC:2.7.11.1] | (RefSeq) receptor-like kinase TMK2 (A)	ko04075: Plant hormone signal transduction	probable inactive receptor kinase At5g10020 [Mangifera indica]	A0A5C7HUY4_9ROSI RecName: Full=Protein kinase domain-containing protein {ECO:0000259|PROSITE:PS50011};	--	GO:0016021,integral component of membrane; GO:0005886,plasma membrane; GO:0005524,ATP binding; GO:0004672,protein kinase activity; GO:0006468,protein phosphorylation; GO:0000166,nucleotide binding; GO:0003674,molecular_function; GO:0005488,binding; GO:0017076,purine nucleotide binding; GO:0030554,adenyl nucleotide binding; GO:0032553,ribonucleotide binding; GO:0032555,purine ribonucleotide bindin…	PF13855.9:Leucine rich repeat	--	--	--
Mi01g12230.1	0.308	0.3761	0.4096	0.2237	0.1169	0.3057	1.4087	1.4545	1.5706	0.7661	0.6107	0.5647	19	25	23	13	7	17	75	80	106	48	35	36	NA	NA	NA	NA	-1.0144	4.3e-05	0.00014	down	chr1	11000000	11000000	+	Mi01g12230.1	-- && CRK11_ARATH RecName: Full=Cysteine-rich receptor-like protein kinase 11; Short=Cysteine-rich RLK11; EC=2.7.11.-; AltName: Full=Receptor-like protein kinase 3; Flags: Precursor;	K13430 serine/threonine-protein kinase PBS1 [EC:2.7.11.1] | (RefSeq) probable serine/threonine-protein kinase PBL7 (A)	ko04626: Plant-pathogen interaction	putative receptor-like protein kinase At4g00960 [Mangifera indica]	V4UJ70_CITCL SubName: Full=Uncharacterized protein {ECO:0000313|EMBL:ESR62361.1};	--	GO:0016021,integral component of membrane; GO:0016020,membrane; GO:0005886,plasma membrane; GO:0005524,ATP binding; GO:0004672,protein kinase activity; GO:0106310,protein serine kinase activity; GO:0004674,protein serine/threonine kinase activity; GO:0042742,defense response to bacterium; GO:0006468,protein phosphorylation; GO:0006979,response to oxidative stress; GO:0000166,nucleotide binding; G…	PF07714.20:Protein tyrosine and serine/threonine kinase	--	--	--
Mi01g12250.1	5.6277	7.111	7.4115	1.9432	2.6889	2.7827	8.603	7.2631	7.4686	4.0725	4.4886	4.4948	166	226	199	54	77	74	219	191	241	122	123	137	-1.2061	9.1e-11	3.2e-10	down	-0.6587	1.5e-05	5.5e-05	FALSE	chr1	11000000	11000000	-	Mi01g12250.1	-- && MTEF5_ARATH RecName: Full=Transcription termination factor MTERF5, chloroplastic {ECO:0000305}; AltName: Full=Mitochondrial transcription termination factor 5 {ECO:0000303|PubMed:23087700}; Short=mTERF5 {ECO:0000303|PubMed:23087700}; AltName: Full=Protein MTERF DEFECTIVE IN ARABIDOPSIS 1 {ECO:0000303|PubMed:22905186}; Flags: Precursor;	K15032 mTERF domain-containing protein, mitochondrial | (RefSeq) transcription termination factor MTERF5, chloroplastic-like isoform X1 (A)	--	transcription termination factor MTERF5, chloroplastic-like isoform X2 [Mangifera indica]	A0A8K0GSD0_9ROSA SubName: Full=Uncharacterized protein {ECO:0000313|EMBL:KAF3435193.1};	Mitochondrial transcription termination factor, mTERF	GO:0009507,chloroplast; GO:1990837,sequence-specific double-stranded DNA binding; GO:0009658,chloroplast organization; GO:0032502,developmental process; GO:0006353,DNA-templated transcription termination; GO:0042793,plastid transcription; GO:0006355,regulation of DNA-templated transcription; GO:0009737,response to abscisic acid; GO:0006970,response to osmotic stress; GO:0009651,response to salt s…	PF02536.17:mTERF	mTERF	TR	mTERF
Mi01g12260.1	5.7074	4.9589	4.6025	1.7401	1.3759	1.3469	4.2916	5.3121	4.8286	2.8696	3.5947	2.6442	94	88	69	27	22	20	61	78	87	48	55	45	-1.5392	3.8e-08	1.1e-07	down	-0.4915	0.04621	0.08221	FALSE	chr1	11000000	11000000	-	Mi01g12260.1	-- && MTEF5_ARATH RecName: Full=Transcription termination factor MTERF5, chloroplastic {ECO:0000305}; AltName: Full=Mitochondrial transcription termination factor 5 {ECO:0000303|PubMed:23087700}; Short=mTERF5 {ECO:0000303|PubMed:23087700}; AltName: Full=Protein MTERF DEFECTIVE IN ARABIDOPSIS 1 {ECO:0000303|PubMed:22905186}; Flags: Precursor;	K15032 mTERF domain-containing protein, mitochondrial | (RefSeq) transcription termination factor MTERF5, chloroplastic-like isoform X1 (A)	--	transcription termination factor MTERF5, chloroplastic-like isoform X1 [Mangifera indica]	A0A5C7HUQ0_9ROSI SubName: Full=Uncharacterized protein {ECO:0000313|EMBL:TXG60568.1};	Mitochondrial transcription termination factor, mTERF	GO:0009507,chloroplast; GO:1990837,sequence-specific double-stranded DNA binding; GO:0009658,chloroplast organization; GO:0032502,developmental process; GO:0006353,DNA-templated transcription termination; GO:0042793,plastid transcription; GO:0006355,regulation of DNA-templated transcription; GO:0009737,response to abscisic acid; GO:0006970,response to osmotic stress; GO:0009651,response to salt s…	--	--	--	--
Mi01g12470.1	1.3619	1.6212	1.301	7.2908	5.6416	8.144	4.9742	5.4793	4.3842	5.1014	5.8638	5.1859	46	59	40	232	185	248	145	165	162	175	184	181	2.52815	1.2e-39	1.2e-38	up	0.30152	0.0519	0.09086	FALSE	chr1	11000000	11000000	+	Mi01g12470.1	-- && TGA1_ARATH RecName: Full=Transcription factor TGA1; AltName: Full=DNA-binding protein TGA1a-like protein; AltName: Full=bZIP transcription factor 47; Short=AtbZIP47;	K14431 transcription factor TGA | (RefSeq) transcription factor TGA1-like (A)	ko04075: Plant hormone signal transduction	transcription factor TGA1-like [Mangifera indica]	A0A061DI74_THECC SubName: Full=BZIP transcription factor family protein isoform 1 {ECO:0000313|EMBL:EOX92234.1};	--	GO:0005634,nucleus; GO:0003700,DNA-binding transcription factor activity; GO:0043565,sequence-specific DNA binding; GO:0000976,transcription cis-regulatory region binding; GO:0042742,defense response to bacterium; GO:0006351,DNA-templated transcription; GO:0003674,molecular_function; GO:0140110,transcription regulator activity; GO:0003676,nucleic acid binding; GO:0003677,DNA binding; GO:0005488,b…	PF14144.9:Seed dormancy control	bZIP	TF	bZIP
Mi01g12960.1	15.005	15.4897	14.3791	2.9673	2.6983	3.0597	13.6862	13.7157	13.733	5.104	6.0382	5.778	1621	1803	1414	302	283	298	1276	1321	1623	560	606	645	-2.1286	2e-171	1e-169	down	-1.1053	5.1e-46	1.5e-44	down	chr1	13000000	13000000	+	Mi01g12960.1	-- && CHR24_ARATH RecName: Full=Protein CHROMATIN REMODELING 24 {ECO:0000303|PubMed:16547115}; Short=AtCHR24; EC=3.6.4.-; AltName: Full=DNA excision repair protein CHR24 {ECO:0000250|UniProtKB:Q2NKX8};	K20093 DNA excision repair protein ERCC-6-like [EC:5.6.2.-] | (RefSeq) protein CHROMATIN REMODELING 24 isoform X1 (A)	--	protein CHROMATIN REMODELING 24 isoform X1 [Mangifera indica]	V4T741_CITCL SubName: Full=Uncharacterized protein {ECO:0000313|EMBL:ESR45376.1};	Transcription-coupled repair protein CSB/RAD26 (contains SNF2 family DNA-dependent ATPase domain)	GO:0005634,nucleus; GO:0005524,ATP binding; GO:0140658,ATP-dependent chromatin remodeler activity; GO:0003677,DNA binding; GO:0015616,DNA translocase activity; GO:0004386,helicase activity; GO:0016787,hydrolase activity; GO:0006310,DNA recombination; GO:0045951,positive regulation of mitotic recombination; GO:0000166,nucleotide binding; GO:0003674,molecular_function; GO:0005488,binding; GO:001707…	PF00176.26:SNF2-related domain	SNF2	TR	SNF2
Mi01g13220.1	8.2189	7.8135	7.4532	2.958	3.1368	2.9475	5.913	7.3593	6.3629	3.5079	3.1136	3.2772	699	716	577	237	259	226	434	558	592	303	246	288	-1.141	4.8e-33	4e-32	down	-0.8103	1.5e-12	1.1e-11	FALSE	chr1	13000000	13000000	-	Mi01g13220.1	-- && TOP3A_ARATH RecName: Full=DNA topoisomerase 3-alpha; EC=5.6.2.1 {ECO:0000255|PROSITE-ProRule:PRU10131};	K03165 DNA topoisomerase III [EC:5.6.2.1] | (RefSeq) DNA topoisomerase 3-alpha isoform X1 (A)	ko03440: Homologous recombination	DNA topoisomerase 3-alpha isoform X1 [Mangifera indica]	A0A061DJU7_THECC RecName: Full=DNA topoisomerase {ECO:0000256|ARBA:ARBA00012891, ECO:0000256|RuleBase:RU362092}; EC=5.6.2.1 {ECO:0000256|ARBA:ARBA00012891, ECO:0000256|RuleBase:RU362092};	DNA topoisomerase III alpha	GO:0005694,chromosome; GO:0005634,nucleus; GO:0003677,DNA binding; GO:0003916,DNA topoisomerase activity; GO:0003917,DNA topoisomerase type I (single strand cut, ATP-independent) activity; GO:0008270,zinc ion binding; GO:0007059,chromosome segregation; GO:0006281,DNA repair; GO:0006265,DNA topological change; GO:0051321,meiotic cell cycle; GO:0000278,mitotic cell cycle; GO:0000712,resolution of m…	PF01131.23:DNA topoisomerase	--	--	--
Mi01g13710.1	0.2855	0.4578	0.6844	0.6889	0.4813	0.4319	0.3609	0.3785	0.4746	0.9713	1.0898	0.8793	11	19	24	25	18	15	12	13	20	38	39	35	NA	NA	NA	NA	1.44333	0.00015	0.00046	up	chr1	15000000	15000000	+	Mi01g13710.1	-- && PUB27_ARATH RecName: Full=U-box domain-containing protein 27; EC=2.3.2.27; AltName: Full=Plant U-box protein 27; AltName: Full=RING-type E3 ubiquitin transferase PUB27 {ECO:0000305};	K27628 U-box domain-containing protein 12/13 [EC:2.3.2.27] | (RefSeq) U-box domain-containing protein 13-like (A)	ko04075: Plant hormone signal transduction	U-box domain-containing protein 27-like isoform X2 [Mangifera indica]	A0A5C7HUJ3_9ROSI RecName: Full=RING-type E3 ubiquitin transferase {ECO:0000256|ARBA:ARBA00012483}; EC=2.3.2.27 {ECO:0000256|ARBA:ARBA00012483};	--	GO:0061630,ubiquitin protein ligase activity; GO:0003674,molecular_function; GO:0003824,catalytic activity; GO:0004842,ubiquitin-protein transferase activity; GO:0016740,transferase activity; GO:0019787,ubiquitin-like protein transferase activity; GO:0061659,ubiquitin-like protein ligase activity; GO:0140096,catalytic activity, acting on a protein	PF04564.18:U-box domain	--	--	--
Mi01g13780.1	41.4945	38.5321	41.608	110.089	107.458	109.693	30.7517	27.1797	32.1806	50.4135	47.1254	51.1701	1834	1835	1674	4584	4611	4371	1173	1071	1556	2263	1935	2337	1.66475	0	0	up	0.90029	1.1e-39	2.6e-38	FALSE	chr1	15000000	15000000	-	Mi01g13780.1	-- && DF1_ARATH RecName: Full=Trihelix transcription factor DF1 {ECO:0000303|PubMed:22735692};	--	--	trihelix transcription factor DF1-like [Mangifera indica]	V4UNW5_CITCL SubName: Full=Uncharacterized protein {ECO:0000313|EMBL:ESR41124.1};	Transcription factor GT-2 and related proteins, contains trihelix DNA-binding/SANT domain	GO:0005634,nucleus; GO:0003700,DNA-binding transcription factor activity; GO:0000976,transcription cis-regulatory region binding; GO:0019760,glucosinolate metabolic process; GO:0010192,mucilage biosynthetic process; GO:0006355,regulation of DNA-templated transcription; GO:0003674,molecular_function; GO:0140110,transcription regulator activity; GO:0001067,transcription regulatory region nucleic ac…	PF13837.9:Myb/SANT-like DNA-binding domain	Trihelix	TF	Trihelix
Mi01g14070.1	165.495	171.526	170.251	60.3599	59.2107	58.5868	260.516	248.685	235.393	162.02	168.884	162.607	16816	18779	15747	5778	5841	5367	22845	22528	26166	16720	15942	17073	-1.2738	0	0	down	-0.4166	3.1e-16	2.9e-15	FALSE	chr1	16000000	16000000	+	Mi01g14070.1	-- && CESA2_ARATH RecName: Full=Cellulose synthase A catalytic subunit 2 [UDP-forming]; Short=AtCesA2; Short=Ath-A; EC=2.4.1.12;	K10999 cellulose synthase A [EC:2.4.1.12] | (RefSeq) cellulose synthase A catalytic subunit 2 [UDP-forming] (A)	--	cellulose synthase A catalytic subunit 2 [UDP-forming]	A0A5C7HUH2_9ROSI RecName: Full=Cellulose synthase {ECO:0000256|RuleBase:RU361116}; EC=2.4.1.12 {ECO:0000256|RuleBase:RU361116};	--	GO:0016021,integral component of membrane; GO:0005886,plasma membrane; GO:0016760,cellulose synthase (UDP-forming) activity; GO:0016759,cellulose synthase activity; GO:0046872,metal ion binding; GO:0071555,cell wall organization; GO:0030244,cellulose biosynthetic process; GO:0009833,plant-type primary cell wall biogenesis; GO:0003674,molecular_function; GO:0003824,catalytic activity; GO:0008194,U…	PF03552.17:Cellulose synthase	--	--	--
Mi01g14180.1	11.171	11.3763	10.9474	2.0396	2.4978	2.4105	10.4566	10.4046	9.9812	4.1753	4.3648	4.7065	843	925	752	145	183	164	681	700	824	320	306	367	-2.0333	1.5e-90	3.4e-89	down	-1.0408	4.5e-28	7.3e-27	down	chr1	16000000	16000000	+	Mi01g14180.1	-- && RIR1_ARATH RecName: Full=Ribonucleoside-diphosphate reductase large subunit {ECO:0000303|PubMed:10542051}; EC=1.17.4.1; AltName: Full=Protein DEFECTIVE IN POLLEN DNA DEGRADATION 2 {ECO:0000303|PubMed:22239102}; AltName: Full=Ribonucleoside-diphosphate reductase R1 subunit {ECO:0000303|PubMed:10542051}; Short=AtRNR1;	K10807 ribonucleoside-diphosphate reductase subunit M1 [EC:1.17.4.1] | (RefSeq) ribonucleoside-diphosphate reductase large subunit (A)	ko00230: Purine metabolism; ko00240: Pyrimidine metabolism; ko00480: Glutathione metabolism; ko01100: Metabolic pathways; ko01232: Nucleotide metabolism	ribonucleoside-diphosphate reductase large subunit [Mangifera indica]	A0A067ETE3_CITSI RecName: Full=Ribonucleoside-diphosphate reductase {ECO:0000256|ARBA:ARBA00012274, ECO:0000256|RuleBase:RU003410}; EC=1.17.4.1 {ECO:0000256|ARBA:ARBA00012274, ECO:0000256|RuleBase:RU003410};	Ribonucleotide reductase, alpha subunit	GO:0005971,ribonucleoside-diphosphate reductase complex; GO:0005524,ATP binding; GO:0004748,ribonucleoside-diphosphate reductase activity, thioredoxin disulfide as acceptor; GO:0009202,deoxyribonucleoside triphosphate biosynthetic process; GO:0009263,deoxyribonucleotide biosynthetic process; GO:0006260,DNA replication; GO:0000166,nucleotide binding; GO:0003674,molecular_function; GO:0005488,bindi…	PF02867.18:Ribonucleotide reductase, barrel domain	--	--	--
Mi01g14190.1	2.5531	2.3971	3.0657	17.4895	17.0327	17.2549	2.7176	3.4632	2.6866	8.1263	7.7654	7.9296	86	87	94	555	557	524	79	104	99	278	243	276	2.93446	5e-122	2e-120	up	1.60695	8.4e-25	1.2e-23	up	chr1	16000000	16000000	+	Mi01g14190.1	-- && ABR1_ARATH RecName: Full=Ethylene-responsive transcription factor ABR1; AltName: Full=Protein ABA REPRESSOR 1;	K09286 EREBP-like factor | (RefSeq) ethylene-responsive transcription factor RAP2-3-like (A)	--	ethylene-responsive transcription factor ERF110-like [Mangifera indica]	A0A2H5Q7K9_CITUN RecName: Full=AP2/ERF domain-containing protein {ECO:0000259|PROSITE:PS51032};	--	GO:0005634,nucleus; GO:0003677,DNA binding; GO:0003700,DNA-binding transcription factor activity; GO:0009738,abscisic acid-activated signaling pathway; GO:0050832,defense response to fungus; GO:0009873,ethylene-activated signaling pathway; GO:0009788,negative regulation of abscisic acid-activated signaling pathway; GO:0009737,response to abscisic acid; GO:0009749,response to glucose; GO:0006970,r…	PF00847.23:AP2 domain	AP2/ERF-ERF	TF	AP2/ERF->AP2/ERF-ERF
Mi01g14310.1	12.9596	10.8543	11.4012	23.598	24.8526	26.2366	13.3684	14.9499	12.9539	18.5699	18.9402	18.7106	246	222	197	422	458	449	219	253	269	358	334	367	1.32134	2e-34	1.7e-33	up	0.62495	1e-07	4.9e-07	FALSE	chr1	16000000	16000000	-	Mi01g14310.1	-- && --	--	--	uncharacterized protein LOC123210507 [Mangifera indica]	A0A067F1L3_CITSI SubName: Full=Uncharacterized protein {ECO:0000313|EMBL:KDO57106.1};	--	--	PF15251.9:Domain of unknown function (DUF4588)	--	--	--
Mi01g14320.1	9.6174	10.0941	10.8845	28.3305	23.2032	23.626	8.8254	5.7557	8.9683	10.8677	11.3946	9.5259	298	337	307	827	698	660	236	159	304	342	328	305	1.53338	1.1e-58	1.6e-57	up	0.60878	2.8e-05	9.7e-05	FALSE	chr1	16000000	16000000	+	Mi01g14320.1	-- && URGT4_ARATH RecName: Full=UDP-rhamnose/UDP-galactose transporter 4 {ECO:0000312|EMBL:AKA88217.1}; Short=UDP-Rha/UDP-Gal transporter 4 {ECO:0000303|PubMed:25053812}; AltName: Full=Bi-functional UDP-rhamnose/UDP-galactose transporter {ECO:0000312|EMBL:AIJ01998.1}; AltName: Full=Nucleotide sugar transporter-KT 1 {ECO:0000303|PubMed:16831428}; Short=AtNST-KT1 {ECO:0000303|PubMed:16831428};	K26224 UDP-rhamnose/UDP-galactose transporter | (RefSeq) UDP-rhamnose/UDP-galactose transporter 4-like (A)	--	UDP-rhamnose/UDP-galactose transporter 4-like [Mangifera indica]	A0A5C7HUF5_9ROSI RecName: Full=TPT domain-containing protein {ECO:0000259|Pfam:PF03151};	Glucose-6-phosphate/phosphate and phosphoenolpyruvate/phosphate antiporter	GO:0005794,Golgi apparatus; GO:0000139,Golgi membrane; GO:0016021,integral component of membrane; GO:0015297,antiporter activity; GO:0005338,nucleotide-sugar transmembrane transporter activity; GO:0022857,transmembrane transporter activity; GO:0005459,UDP-galactose transmembrane transporter activity; GO:0008643,carbohydrate transport; GO:0015780,nucleotide-sugar transmembrane transport; GO:007233…	PF03151.19:Triose-phosphate Transporter family	--	--	--
Mi01g14330.1	9.9812	10.0244	9.4906	2.5626	2.394	2.448	12.578	11.327	11.2154	2.8472	3.5878	3.243	1108	1199	959	268	258	245	1205	1121	1362	321	370	372	-1.7589	8e-99	2.2e-97	down	-1.6834	4.1e-73	2.2e-71	down	chr1	16000000	16000000	+	Mi01g14330.1	-- && BRI1_SOLPE RecName: Full=Systemin receptor SR160; EC=2.7.11.1; AltName: Full=Brassinosteroid LRR receptor kinase; Flags: Precursor;	K13415 protein brassinosteroid insensitive 1 [EC:2.7.10.1 2.7.11.1] | (RefSeq) protein BRASSINOSTEROID INSENSITIVE 1-like (A)	ko04075: Plant hormone signal transduction	protein BRASSINOSTEROID INSENSITIVE 1-like [Mangifera indica]	A0A411HAV4_9ROSI RecName: Full=Non-specific serine/threonine protein kinase {ECO:0000256|ARBA:ARBA00012513}; EC=2.7.11.1 {ECO:0000256|ARBA:ARBA00012513};	--	GO:0016021,integral component of membrane; GO:0005886,plasma membrane; GO:0005524,ATP binding; GO:0106310,protein serine kinase activity; GO:0004674,protein serine/threonine kinase activity; GO:0005496,steroid binding; GO:0050832,defense response to fungus; GO:0006468,protein phosphorylation; GO:0000166,nucleotide binding; GO:0003674,molecular_function; GO:0005488,binding; GO:0017076,purine nucle…	PF00069.28:Protein kinase domain	--	--	--
Mi01g14970.1	1.1393	1.5155	1.5853	0.5643	0.5085	0.337	0.352	0.2556	0.486	0.2991	0.2861	0.294	30	43	38	14	13	8	8	6	14	8	7	8	-1.3489	0.00094	0.00173	down	NA	NA	NA	NA	chr1	17000000	17000000	-	Mi01g14970.1	-- && MYB30_ANTMA RecName: Full=Myb-related protein 330;	K09422 transcription factor MYB, plant | (RefSeq) myb-related protein 308-like (A)	--	myb-related protein 308-like [Mangifera indica]	A0A7N2MS13_QUELO SubName: Full=Uncharacterized protein {ECO:0000313|EnsemblPlants:QL10p038620:mrna};	Transcription factor, Myb superfamily	GO:0005634,nucleus; GO:0003677,DNA binding; GO:0003674,molecular_function; GO:0003676,nucleic acid binding; GO:0005488,binding; GO:0097159,organic cyclic compound binding; GO:1901363,heterocyclic compound binding; GO:0005575,cellular_component; GO:0005622,intracellular anatomical structure; GO:0043226,organelle; GO:0043227,membrane-bounded organelle; GO:0043229,intracellular organelle; GO:0043231…	PF00249.34:Myb-like DNA-binding domain	MYB	TF	MYB->MYB
Mi01g15240.1	9.704	10.7598	10.4613	3.594	4.0013	4.7279	7.7239	7.6972	7.3782	5.715	5.6296	4.9588	642	767	630	224	257	282	441	454	534	384	346	339	-1.0928	1.7e-26	1.2e-25	down	-0.3062	0.00301	0.00726	FALSE	chr1	18000000	18000000	+	Mi01g15240.1	-- && PI5K2_ARATH RecName: Full=Phosphatidylinositol 4-phosphate 5-kinase 2 {ECO:0000303|PubMed:19903693}; Short=AtPIP5K2 {ECO:0000303|PubMed:19903693}; EC=2.7.1.68 {ECO:0000305|PubMed:19903693}; AltName: Full=1-phosphatidylinositol 4-phosphate kinase 2; AltName: Full=Diphosphoinositide kinase 2; AltName: Full=PtdIns(4)P-5-kinase 2 {ECO:0000303|PubMed:19903693};	K00889 1-phosphatidylinositol-4-phosphate 5-kinase [EC:2.7.1.68] | (RefSeq) phosphatidylinositol 4-phosphate 5-kinase 1-like (A)	ko00562: Inositol phosphate metabolism; ko01100: Metabolic pathways; ko04070: Phosphatidylinositol signaling system; ko04144: Endocytosis	phosphatidylinositol 4-phosphate 5-kinase 1-like [Pistacia vera]	A0A067EUH4_CITSI RecName: Full=Phosphatidylinositol 4-phosphate 5-kinase {ECO:0000256|PIRNR:PIRNR037274}; EC=2.7.1.68 {ECO:0000256|PIRNR:PIRNR037274};	Phosphatidylinositol-4-phosphate 5-kinase	GO:0005886,plasma membrane; GO:0000285,1-phosphatidylinositol-3-phosphate 5-kinase activity; GO:0016308,1-phosphatidylinositol-4-phosphate 5-kinase activity; GO:0005524,ATP binding; GO:0003006,developmental process involved in reproduction; GO:0010311,lateral root formation; GO:0046854,phosphatidylinositol phosphate biosynthetic process; GO:0016310,phosphorylation; GO:0009958,positive gravitropis…	PF01504.21:Phosphatidylinositol-4-phosphate 5-Kinase	--	--	--
Mi01g15280.1	2.807	2.7169	2.5992	0.8513	0.2065	0.4893	0.3253	0.1349	0.4765	0.0395	0.0432	0.0776	70	73	59	20	5	11	7	3	13	1	1	2	-2.1629	3.8e-09	1.2e-08	down	NA	NA	NA	NA	chr1	18000000	18000000	-	Mi01g15280.1	-- && PER17_ARATH RecName: Full=Peroxidase 17; Short=Atperox P17; EC=1.11.1.7; AltName: Full=ATP25a; Flags: Precursor;	K00430 peroxidase [EC:1.11.1.7] | (RefSeq) LOW QUALITY PROTEIN: peroxidase 17-like (A)	ko00940: Phenylpropanoid biosynthesis; ko01100: Metabolic pathways; ko01110: Biosynthesis of secondary metabolites	LOW QUALITY PROTEIN: peroxidase 17-like [Mangifera indica]	A0A061DQ02_THECC RecName: Full=Peroxidase {ECO:0000256|ARBA:ARBA00012313, ECO:0000256|RuleBase:RU362060}; EC=1.11.1.7 {ECO:0000256|ARBA:ARBA00012313, ECO:0000256|RuleBase:RU362060};	--	GO:0005576,extracellular region; GO:0009505,plant-type cell wall; GO:0005773,vacuole; GO:0020037,heme binding; GO:0046872,metal ion binding; GO:0004601,peroxidase activity; GO:0042744,hydrogen peroxide catabolic process; GO:0009809,lignin biosynthetic process; GO:0006979,response to oxidative stress; GO:0010228,vegetative to reproductive phase transition of meristem; GO:0003674,molecular_function…	PF00141.26:Peroxidase	--	--	--
Mi01g15510.1	27.3013	25.9991	26.4481	23.075	23.9958	22.9523	2.3204	2.2961	2.4	4.6227	4.407	4.5865	1227	1259	1082	977	1047	930	90	92	118	211	184	213	0.0488	0.41719	0.47537	FALSE	1.13396	7.7e-13	5.8e-12	up	chr1	18000000	18000000	+	Mi01g15510.1	-- && UGTK5_MANES RecName: Full=Linamarin synthase 2 {ECO:0000305}; EC=2.4.1.63 {ECO:0000269|PubMed:21736650}; AltName: Full=Cyanohydrin UDP-glucosyltransferase UGT85K5 {ECO:0000303|PubMed:21736650};	K13691 pathogen-inducible salicylic acid glucosyltransferase [EC:2.4.1.-] | (RefSeq) UDP-glycosyltransferase 74F2-like (A)	--	linamarin synthase 2-like [Mangifera indica]	A0A061DJD7_THECC RecName: Full=Glycosyltransferase {ECO:0000256|RuleBase:RU362057}; EC=2.4.1.- {ECO:0000256|RuleBase:RU362057};	UDP-glucuronosyl and UDP-glucosyl transferase	GO:0050057,linamarin synthase activity; GO:0006952,defense response; GO:0003674,molecular_function; GO:0003824,catalytic activity; GO:0008194,UDP-glycosyltransferase activity; GO:0016740,transferase activity; GO:0016757,glycosyltransferase activity; GO:0016758,hexosyltransferase activity; GO:0006950,response to stress; GO:0008150,biological_process; GO:0050896,response to stimulus	PF00201.21:UDP-glucoronosyl and UDP-glucosyl transferase	--	--	--
Mi01g15760.1	12.0954	10.1639	10.28	21.3838	24.7911	27.0589	18.6081	23.1923	23.5696	23.5775	25.3358	24.7554	296	268	229	493	589	597	393	506	631	586	576	626	1.4066	1.1e-38	1e-37	up	0.34711	0.00052	0.00145	FALSE	chr1	19000000	19000000	+	Mi01g15760.1	-- && DIOXL_ARATH RecName: Full=Extradiol ring-cleavage dioxygenase; Short=AtLigB; EC=1.13.11.-;	K15777 4,5-DOPA dioxygenase extradiol [EC:1.13.11.-] | (RefSeq) extradiol ring-cleavage dioxygenase-like (A)	ko00965: Betalain biosynthesis; ko01100: Metabolic pathways; ko01110: Biosynthesis of secondary metabolites	extradiol ring-cleavage dioxygenase-like [Mangifera indica]	A0A067F6F6_CITSI RecName: Full=LigB domain-containing protein {ECO:0000259|Pfam:PF02900};	--	GO:0051213,dioxygenase activity; GO:0008198,ferrous iron binding; GO:0016701,oxidoreductase activity, acting on single donors with incorporation of molecular oxygen; GO:0008270,zinc ion binding; GO:0006725,cellular aromatic compound metabolic process; GO:0003674,molecular_function; GO:0003824,catalytic activity; GO:0016491,oxidoreductase activity; GO:0005488,binding; GO:0005506,iron ion binding; …	PF02900.21:Catalytic LigB subunit of aromatic ring-opening dioxygenase	--	--	--
Mi01g15860.1	19.0006	17.5547	16.2455	38.6945	36.84	45.0114	15.3418	9.74	14.6964	22.01	19.7123	20.3016	221	220	172	424	416	472	154	101	187	260	213	244	1.4249	1.3e-35	1.1e-34	up	0.8184	2.6e-07	1.2e-06	FALSE	chr1	19000000	19000000	+	Mi01g15860.1	-- && --	--	--	uncharacterized protein LOC123219276 [Mangifera indica]	A0A1Q3CSK9_CEPFO SubName: Full=DUF740 domain-containing protein {ECO:0000313|EMBL:GAV83165.1};	--	--	PF05340.15:Protein of unknown function (DUF740)	--	--	--
Mi01g15960.1	1.5804	2.0535	1.4584	30.4985	28.5859	29.0998	2.7469	1.8082	1.7625	15.717	16.808	16.7936	50	70	42	909	878	830	75	51	61	505	494	549	4.33841	8e-224	6e-222	up	3.15686	5.6e-95	4.4e-93	up	chr1	19000000	19000000	+	Mi01g15960.1	-- && SAPK2_ORYSI RecName: Full=Serine/threonine-protein kinase SAPK2; EC=2.7.11.1; AltName: Full=Osmotic stress/abscisic acid-activated protein kinase 2;	K14498 serine/threonine-protein kinase SRK2 [EC:2.7.11.1] | (RefSeq) serine/threonine-protein kinase SAPK2-like (A)	ko04016: MAPK signaling pathway - plant; ko04075: Plant hormone signal transduction	serine/threonine-protein kinase SAPK2-like [Mangifera indica]	A0A6P6GFS2_ZIZJJ SubName: Full=serine/threonine-protein kinase SAPK2 {ECO:0000313|RefSeq:XP_024932555.1};	Serine/threonine protein kinase	GO:0005737,cytoplasm; GO:0005634,nucleus; GO:0005524,ATP binding; GO:0106310,protein serine kinase activity; GO:0004674,protein serine/threonine kinase activity; GO:0009738,abscisic acid-activated signaling pathway; GO:0006468,protein phosphorylation; GO:0009845,seed germination; GO:0000166,nucleotide binding; GO:0003674,molecular_function; GO:0005488,binding; GO:0017076,purine nucleotide binding…	PF00069.28:Protein kinase domain	--	--	--
Mi01g16010.1	16.0997	16.8109	14.2914	6.5262	6.8023	6.5714	16.5333	16.4134	16.3528	10.7938	11.3007	11.1943	1943	2186	1570	742	797	715	1722	1766	2159	1323	1267	1396	-1.011	1.9e-53	2.6e-52	down	-0.3891	1.8e-10	1.1e-09	FALSE	chr1	19000000	19000000	-	Mi01g16010.1	-- && KN14B_ARATH RecName: Full=Kinesin-like protein KIN-14B {ECO:0000305}; AltName: Full=Kinesin CDKA-1-associated protein 2 {ECO:0000303|PubMed:15247388}; AltName: Full=Kinesin-like protein KCA2 {ECO:0000303|PubMed:15247388}; AltName: Full=Kinesin-like protein for actin-based chloroplast movement 2 {ECO:0000303|PubMed:20418504};	K10406 kinesin family member C2/C3 | (RefSeq) kinesin-like protein KIN-14R (A)	ko04814: Motor proteins	kinesin-like protein KIN-14B [Mangifera indica]	V4RXA2_CITCL RecName: Full=Kinesin motor domain-containing protein {ECO:0000259|PROSITE:PS50067};	Kinesin (KAR3 subfamily)	GO:0005829,cytosol; GO:0005874,microtubule; GO:0015630,microtubule cytoskeleton; GO:0005886,plasma membrane; GO:0005524,ATP binding; GO:0008017,microtubule binding; GO:0003777,microtubule motor activity; GO:0009904,chloroplast accumulation movement; GO:0009903,chloroplast avoidance movement; GO:0007018,microtubule-based movement; GO:0007017,microtubule-based process; GO:0031022,nuclear migration …	PF00225.26:Kinesin motor domain	--	--	--
Mi01g16130.1	2.7276	2.6651	2.7116	0.418	0.6133	0.4687	2.7265	1.9929	2.3089	1.1726	1.3233	1.4964	284	299	257	41	62	44	245	185	263	124	128	161	-2.1944	9.3e-36	8.3e-35	down	-0.6361	6e-05	0.0002	FALSE	chr1	19000000	19000000	-	Mi01g16130.1	-- && Y4862_ARATH RecName: Full=Uncharacterized protein At4g38062;	--	--	uncharacterized protein At4g38062-like [Mangifera indica]	A0A5C7HTE7_9ROSI SubName: Full=Uncharacterized protein {ECO:0000313|EMBL:TXG60085.1};	--	--	--	--	--	--
Mi01g16310.1	10.7469	11.0262	11.3452	4.367	3.4593	4.377	8.1235	6.969	6.6771	2.8934	3.2988	3.6564	256	283	246	98	80	94	167	148	174	70	73	90	-1.2063	1.7e-15	7.5e-15	down	-0.9639	1.9e-07	9e-07	FALSE	chr1	20000000	20000000	-	Mi01g16310.1	-- && ZHD1_ORYSI RecName: Full=Zinc-finger homeodomain protein 1;	--	--	zinc-finger homeodomain protein 1-like [Mangifera indica]	A0A5C7GQ38_9ROSI RecName: Full=ZF-HD dimerization-type domain-containing protein {ECO:0000259|PROSITE:PS51523};	--	GO:0005634,nucleus; GO:0003677,DNA binding; GO:0046872,metal ion binding; GO:0003674,molecular_function; GO:0003676,nucleic acid binding; GO:0005488,binding; GO:0097159,organic cyclic compound binding; GO:1901363,heterocyclic compound binding; GO:0043167,ion binding; GO:0043169,cation binding; GO:0005575,cellular_component; GO:0005622,intracellular anatomical structure; GO:0043226,organelle; GO:0…	PF04770.15:ZF-HD protein dimerisation region	zf-HD	TF	zf-HD
Mi01g16360.1	19.3144	14.9265	18.9066	22.6556	20.6686	23.2573	13.6719	12.7289	13.5335	35.2971	35.5138	35.856	257	214	229	284	267	279	157	151	197	477	439	493	0.56353	6.6e-06	1.6e-05	FALSE	1.59521	2.9e-43	8e-42	up	chr1	20000000	20000000	+	Mi01g16360.1	-- && --	--	--	extensin-like isoform X1 [Mangifera indica]	A0A067F3E5_CITSI SubName: Full=Uncharacterized protein {ECO:0000313|EMBL:KDO60630.1};	--	GO:0031225,anchored component of membrane; GO:0005886,plasma membrane; GO:0005575,cellular_component; GO:0016020,membrane; GO:0031224,intrinsic component of membrane; GO:0110165,cellular anatomical entity; GO:0071944,cell periphery	--	--	--	--
Mi01g16400.1	0.1305	0.2019	0.1195	0.3926	0.3809	0.6033	0.3529	0.5856	0.5767	11.6099	12.5752	13.0111	6	10	5	17	17	25	14	24	29	542	537	618	NA	NA	NA	NA	4.78011	5e-120	5e-118	up	chr1	20000000	20000000	+	Mi01g16400.1	-- && DTX27_ARATH RecName: Full=Protein DETOXIFICATION 27 {ECO:0000303|PubMed:11739388}; Short=AtDTX27 {ECO:0000303|PubMed:11739388}; AltName: Full=Multidrug and toxic compound extrusion protein 27 {ECO:0000305}; Short=MATE protein 27 {ECO:0000305};	K03327 multidrug resistance protein, MATE family | (RefSeq) protein DETOXIFICATION 27-like isoform X1 (A)	--	protein DETOXIFICATION 27-like isoform X1 [Mangifera indica]	A0A6A3C440_HIBSY RecName: Full=Protein DETOXIFICATION {ECO:0000256|RuleBase:RU004914}; AltName: Full=Multidrug and toxic compound extrusion protein {ECO:0000256|RuleBase:RU004914};	Uncharacterized membrane protein, predicted efflux pump	GO:0016021,integral component of membrane; GO:0016020,membrane; GO:0015297,antiporter activity; GO:0022857,transmembrane transporter activity; GO:0042910,xenobiotic transmembrane transporter activity; GO:1990961,xenobiotic detoxification by transmembrane export across the plasma membrane; GO:0003674,molecular_function; GO:0005215,transporter activity; GO:0015291,secondary active transmembrane tra…	PF01554.21:MatE	--	--	--
Mi01g16410.1	2.3538	2.0983	1.5311	10.4871	10.2084	9.3439	2.1532	2.258	3.0009	13.2958	12.3684	14.087	76	73	45	319	320	272	60	65	106	436	371	470	2.55656	8.6e-59	1.2e-57	up	2.58912	6.4e-67	3.2e-65	up	chr1	20000000	20000000	-	Mi01g16410.1	-- && CAP16_ARATH RecName: Full=Putative clathrin assembly protein At4g40080;	K20044 phosphatidylinositol-binding clathrin assembly protein | (RefSeq) putative clathrin assembly protein At5g57200 (A)	--	putative clathrin assembly protein At4g40080 [Mangifera indica]	A0A2H5NF02_CITUN RecName: Full=ENTH domain-containing protein {ECO:0000259|PROSITE:PS50942};	Clathrin assembly protein AP180 and related proteins, contain ENTH domain	GO:0005905,clathrin-coated pit; GO:0030136,clathrin-coated vesicle; GO:0005794,Golgi apparatus; GO:0005545,1-phosphatidylinositol binding; GO:0032050,clathrin heavy chain binding; GO:0005546,phosphatidylinositol-4,5-bisphosphate binding; GO:0000149,SNARE binding; GO:0048268,clathrin coat assembly; GO:0072583,clathrin-dependent endocytosis; GO:0006900,vesicle budding from membrane; GO:0003674,mole…	PF07651.19:ANTH domain	--	--	--
Mi01g16460.1	0.9089	1.0421	1.1601	1.277	1.1428	0.9489	0.6815	0.5098	0.4521	2.5533	3.0216	3.5574	68	84	79	90	83	64	44	34	37	194	210	275	0.35318	0.09635	0.12865	FALSE	2.66524	1.3e-36	2.8e-35	up	chr1	20000000	20000000	-	Mi01g16460.1	-- && PUB50_ARATH RecName: Full=Putative U-box domain-containing protein 50; EC=2.3.2.27; AltName: Full=Plant U-box protein 50; AltName: Full=RING-type E3 ubiquitin transferase PUB50 {ECO:0000305};	K00924 kinase [EC:2.7.1.-] | (RefSeq) receptor protein kinase TMK1 (A)	ko04075: Plant hormone signal transduction	putative U-box domain-containing protein 50 [Mangifera indica]	A0A2H5NF33_CITUN SubName: Full=Uncharacterized protein {ECO:0000313|EMBL:GAY38806.1};	--	GO:0005524,ATP binding; GO:0004672,protein kinase activity; GO:0004842,ubiquitin-protein transferase activity; GO:0006468,protein phosphorylation; GO:0000166,nucleotide binding; GO:0003674,molecular_function; GO:0005488,binding; GO:0017076,purine nucleotide binding; GO:0030554,adenyl nucleotide binding; GO:0032553,ribonucleotide binding; GO:0032555,purine ribonucleotide binding; GO:0032559,adenyl…	PF07714.20:Protein tyrosine and serine/threonine kinase	--	--	--
Mi01g16480.1	1.4759	1.5434	1.7584	0.2206	0.2141	0.1383	2.4327	3.1244	2.5082	1.3304	1.3202	1.0863	71	80	77	10	10	6	101	134	132	65	59	54	-2.8171	6.2e-14	2.6e-13	down	-0.9337	1.2e-05	4.3e-05	FALSE	chr1	20000000	20000000	+	Mi01g16480.1	-- && AIL6_ARATH RecName: Full=AP2-like ethylene-responsive transcription factor AIL6 {ECO:0000303|PubMed:15988559}; AltName: Full=Protein AINTEGUMENTA-LIKE 6 {ECO:0000303|PubMed:15988559};	K09285 AP2-like factor, ANT lineage | (RefSeq) AP2-like ethylene-responsive transcription factor AIL6 isoform X1 (A)	--	AP2-like ethylene-responsive transcription factor AIL6 isoform X1 [Mangifera indica]	A0A2H5NFI5_CITUN SubName: Full=Uncharacterized protein {ECO:0000313|EMBL:GAY38807.1};	--	GO:0005634,nucleus; GO:0003677,DNA binding; GO:0003700,DNA-binding transcription factor activity; GO:0009873,ethylene-activated signaling pathway; GO:0003674,molecular_function; GO:0003676,nucleic acid binding; GO:0005488,binding; GO:0097159,organic cyclic compound binding; GO:1901363,heterocyclic compound binding; GO:0140110,transcription regulator activity; GO:0000160,phosphorelay signal transd…	PF00847.23:AP2 domain	AP2/ERF-AP2	TF	AP2/ERF->AP2/ERF-AP2
Mi01g16510.1	2.8147	2.3609	2.9268	18.9487	18.7286	18.515	2.3545	3.2753	3.4947	6.5802	5.8975	6.3655	187	169	177	1186	1208	1109	135	194	254	444	364	437	3.0357	2e-251	2e-249	up	1.21864	6.6e-20	7.6e-19	up	chr1	20000000	20000000	-	Mi01g16510.1	-- && DXS2_ORYSJ RecName: Full=Probable 1-deoxy-D-xylulose-5-phosphate synthase 2, chloroplastic; Short=1-deoxyxylulose-5-phosphate synthase; Short=DXP synthase; Short=DXPS; EC=2.2.1.7; Flags: Precursor;	K01662 1-deoxy-D-xylulose-5-phosphate synthase [EC:2.2.1.7] | (RefSeq) probable 1-deoxy-D-xylulose-5-phosphate synthase 2, chloroplastic (A)	ko00730: Thiamine metabolism; ko00900: Terpenoid backbone biosynthesis; ko01100: Metabolic pathways; ko01110: Biosynthesis of secondary metabolites	probable 1-deoxy-D-xylulose-5-phosphate synthase 2, chloroplastic [Mangifera indica]	A0A2C9UW20_MANES RecName: Full=1-deoxy-D-xylulose-5-phosphate synthase {ECO:0000256|ARBA:ARBA00013150}; EC=2.2.1.7 {ECO:0000256|ARBA:ARBA00013150};	Transketolase	GO:0009507,chloroplast; GO:0008661,1-deoxy-D-xylulose-5-phosphate synthase activity; GO:0046872,metal ion binding; GO:0016744,transketolase or transaldolase activity; GO:0052865,1-deoxy-D-xylulose 5-phosphate biosynthetic process; GO:0016114,terpenoid biosynthetic process; GO:0009228,thiamine biosynthetic process; GO:0003674,molecular_function; GO:0003824,catalytic activity; GO:0016740,transferas…	PF13292.9:1-deoxy-D-xylulose-5-phosphate synthase	--	--	--
Mi01g16560.1	10.4197	11.0561	10.1438	3.4624	3.3283	2.7788	8.6138	6.9276	8.7021	3.8964	3.7423	4.2849	1019	1165	903	319	316	245	727	604	931	387	340	433	-1.4878	8.8e-66	1.4e-64	down	-0.845	1.2e-16	1.1e-15	FALSE	chr1	20000000	20000000	+	Mi01g16560.1	-- && KN14R_ARATH RecName: Full=Kinesin-like protein KIN-14R {ECO:0000305};	K10406 kinesin family member C2/C3 | (RefSeq) kinesin-like protein KIN-14R (A)	ko04814: Motor proteins	kinesin-like protein KIN-14R [Mangifera indica]	V4SQS6_CITCL RecName: Full=Kinesin motor domain-containing protein {ECO:0000259|PROSITE:PS50067};	Kinesin (KAR3 subfamily)	GO:0005874,microtubule; GO:0015630,microtubule cytoskeleton; GO:0005634,nucleus; GO:0005524,ATP binding; GO:0008017,microtubule binding; GO:0003777,microtubule motor activity; GO:0007018,microtubule-based movement; GO:0007017,microtubule-based process; GO:0000166,nucleotide binding; GO:0003674,molecular_function; GO:0005488,binding; GO:0017076,purine nucleotide binding; GO:0030554,adenyl nucleoti…	PF00225.26:Kinesin motor domain	--	--	--
Mi01g16610.1	4.4705	4.3964	5.7568	1.6027	1.9517	2.3972	23.2932	21.9837	22.7598	26.1774	25.2398	26.3019	151	160	177	51	64	73	679	662	841	898	792	918	-1.06	9.2e-08	2.6e-07	down	0.37032	1.3e-06	5.6e-06	FALSE	chr1	20000000	20000000	-	Mi01g16610.1	-- && 10HGO_CATRO RecName: Full=8-hydroxygeraniol dehydrogenase; Short=Cr10HGO; EC=1.1.1.324;	K23232 8-hydroxygeraniol dehydrogenase [EC:1.1.1.324] | (RefSeq) 8-hydroxygeraniol dehydrogenase-like (A)	ko00902: Monoterpenoid biosynthesis; ko01100: Metabolic pathways; ko01110: Biosynthesis of secondary metabolites	8-hydroxygeraniol dehydrogenase-like [Mangifera indica]	A0A5C7HT74_9ROSI RecName: Full=PKS_ER domain-containing protein {ECO:0000259|SMART:SM00829};	Alcohol dehydrogenase, class V	GO:0102311,8-hydroxygeraniol dehydrogenase activity; GO:0008270,zinc ion binding; GO:0071704,organic substance metabolic process; GO:0003674,molecular_function; GO:0003824,catalytic activity; GO:0016491,oxidoreductase activity; GO:0016614,oxidoreductase activity, acting on CH-OH group of donors; GO:0016616,oxidoreductase activity, acting on the CH-OH group of donors, NAD or NADP as acceptor; GO:0…	PF08240.15:Alcohol dehydrogenase GroES-like domain	--	--	--
Mi01g16640.1	0.7105	0.7144	0.683	0	0.122	0.1314	2.1612	2.7231	2.0026	0.6705	0.7011	0.8882	24	26	21	0	4	4	63	82	74	23	22	31	NA	NA	NA	NA	-1.4264	1.2e-06	5e-06	down	chr1	20000000	20000000	-	Mi01g16640.1	-- && 10HGO_CATRO RecName: Full=8-hydroxygeraniol dehydrogenase; Short=Cr10HGO; EC=1.1.1.324;	K23232 8-hydroxygeraniol dehydrogenase [EC:1.1.1.324] | (RefSeq) 8-hydroxygeraniol dehydrogenase-like (A)	ko00902: Monoterpenoid biosynthesis; ko01100: Metabolic pathways; ko01110: Biosynthesis of secondary metabolites	8-hydroxygeraniol dehydrogenase-like [Mangifera indica]	A0A5C7HT74_9ROSI RecName: Full=PKS_ER domain-containing protein {ECO:0000259|SMART:SM00829};	Alcohol dehydrogenase, class V	GO:0102311,8-hydroxygeraniol dehydrogenase activity; GO:0008270,zinc ion binding; GO:0071704,organic substance metabolic process; GO:0003674,molecular_function; GO:0003824,catalytic activity; GO:0016491,oxidoreductase activity; GO:0016614,oxidoreductase activity, acting on CH-OH group of donors; GO:0016616,oxidoreductase activity, acting on the CH-OH group of donors, NAD or NADP as acceptor; GO:0…	PF08240.15:Alcohol dehydrogenase GroES-like domain	--	--	--
Mi01g16720.1	13.9772	14.3944	13.8309	24.1999	26.3625	22.7843	24.2817	26.0135	23.7929	36.6996	36.3319	37.3533	675	749	608	1101	1236	992	1012	1120	1257	1800	1630	1864	1.03339	3e-49	3.6e-48	up	0.75332	2.6e-29	4.4e-28	FALSE	chr1	21000000	21000000	+	Mi01g16720.1	-- && GLYM_SOLTU RecName: Full=Serine hydroxymethyltransferase, mitochondrial; Short=SHMT; EC=2.1.2.1; AltName: Full=Glycine hydroxymethyltransferase; AltName: Full=Serine methylase; Flags: Precursor;	K00600 glycine hydroxymethyltransferase [EC:2.1.2.1] | (RefSeq) serine hydroxymethyltransferase, mitochondrial (A)	ko00260: Glycine, serine and threonine metabolism; ko00460: Cyanoamino acid metabolism; ko00630: Glyoxylate and dicarboxylate metabolism; ko00670: One carbon pool by folate; ko01100: Metabolic pathways; ko01110: Biosynthesis of secondary metabolites; ko01200: Carbon metabolism; ko01230: Biosynthesis of amino acids; ko01240: Biosynthesis of cofactors	serine hydroxymethyltransferase, mitochondrial [Mangifera indica]	V4RX53_CITCL RecName: Full=Serine hydroxymethyltransferase {ECO:0000256|RuleBase:RU000585}; EC=2.1.2.1 {ECO:0000256|RuleBase:RU000585};	Glycine/serine hydroxymethyltransferase	GO:0005737,cytoplasm; GO:0005739,mitochondrion; GO:0004372,glycine hydroxymethyltransferase activity; GO:0030170,pyridoxal phosphate binding; GO:0070905,serine binding; GO:0008270,zinc ion binding; GO:0046655,folic acid metabolic process; GO:0019264,glycine biosynthetic process from serine; GO:0006565,L-serine catabolic process; GO:0006730,one-carbon metabolic process; GO:0035999,tetrahydrofolate…	PF00464.22:Serine hydroxymethyltransferase	--	--	--
Mi01g16880.1	4.8476	4.7961	4.5718	0.7767	0.8479	1.2174	3.6563	2.5135	3.2607	0.6304	0.5415	1.1507	106	113	91	16	18	24	69	49	78	14	11	26	-2.0916	6.9e-14	2.9e-13	down	-1.8334	9.7e-08	4.7e-07	down	chr1	21000000	21000000	-	Mi01g16880.1	-- && --	--	--	uncharacterized protein LOC116118650 [Pistacia vera]	V4SQP7_CITCL SubName: Full=Uncharacterized protein {ECO:0000313|EMBL:ESR39441.1};	--	--	PF13921.9:Myb-like DNA-binding domain	--	--	--
Mi01g16910.1	4.3481	4.7081	4.4888	2.1277	2.017	2.0694	4.7345	4.7734	3.7209	1.336	1.2282	1.0893	282	329	265	130	127	121	265	276	264	88	74	73	-0.8891	2.6e-11	9.2e-11	FALSE	-1.6772	1.4e-22	1.9e-21	down	chr1	21000000	21000000	+	Mi01g16910.1	-- && EDA40_ARATH RecName: Full=Probable E3 ubiquitin-protein ligase EDA40 {ECO:0000305}; EC=2.3.2.27 {ECO:0000305}; AltName: Full=Protein EMBRYO SAC DEVELOPMENT ARREST 40 {ECO:0000303|PubMed:15634699}; AltName: Full=RING-type E3 ubiquitin transferase EDA40 {ECO:0000305};	--	--	probable E3 ubiquitin-protein ligase EDA40 [Mangifera indica]	A0A1S8ABR2_CITLI SubName: Full=Zinc finger C3HC4-type RING finger family protein {ECO:0000313|EMBL:JAV44909.1};	--	GO:0009506,plasmodesma; GO:0046872,metal ion binding; GO:0016740,transferase activity; GO:0010197,polar nucleus fusion; GO:0003674,molecular_function; GO:0005488,binding; GO:0043167,ion binding; GO:0043169,cation binding; GO:0003824,catalytic activity; GO:0000741,karyogamy; GO:0006996,organelle organization; GO:0006997,nucleus organization; GO:0007275,multicellular organism development; GO:000815…	PF00092.31:von Willebrand factor type A domain	--	--	--
Mi01g16940.1	10.3903	12.2008	11.8241	75.8269	72.9799	74.2193	20.1348	22.7635	21.4256	96.7996	94.2735	91.8782	641	811	664	4407	4371	4128	1072	1252	1446	6065	5403	5857	2.93145	0	0	up	2.31421	0	0	up	chr1	21000000	21000000	+	Mi01g16940.1	-- && PCKA1_ARATH RecName: Full=Phosphoenolpyruvate carboxykinase (ATP) 1 {ECO:0000303|PubMed:17283014}; Short=AtPCK1 {ECO:0000303|PubMed:19807880}; Short=PEP carboxykinase 1 {ECO:0000303|PubMed:17283014}; Short=PEPCK 1 {ECO:0000303|PubMed:17283014}; EC=4.1.1.49 {ECO:0000269|PubMed:19807880};	K01610 phosphoenolpyruvate carboxykinase (ATP) [EC:4.1.1.49] | (RefSeq) phosphoenolpyruvate carboxykinase (ATP) 1-like (A)	ko00010: Glycolysis / Gluconeogenesis; ko00020: Citrate cycle (TCA cycle); ko00620: Pyruvate metabolism; ko00710: Carbon fixation by Calvin cycle; ko01100: Metabolic pathways; ko01110: Biosynthesis of secondary metabolites; ko01200: Carbon metabolism	phosphoenolpyruvate carboxykinase (ATP) 1-like [Mangifera indica]	W9SF00_9ROSA RecName: Full=Phosphoenolpyruvate carboxykinase (ATP) {ECO:0000256|ARBA:ARBA00012363}; EC=4.1.1.49 {ECO:0000256|ARBA:ARBA00012363};	--	GO:0005737,cytoplasm; GO:0005829,cytosol; GO:0005730,nucleolus; GO:0005524,ATP binding; GO:0046872,metal ion binding; GO:0004612,phosphoenolpyruvate carboxykinase (ATP) activity; GO:0016036,cellular response to phosphate starvation; GO:0050832,defense response to fungus; GO:0006094,gluconeogenesis; GO:0000166,nucleotide binding; GO:0003674,molecular_function; GO:0005488,binding; GO:0017076,purine…	PF01293.23:Phosphoenolpyruvate carboxykinase	--	--	--
Mi01g17140.1	5.3548	5.5606	5.101	14.2297	14.271	16.1569	6.9423	7.6443	6.9485	20.4629	23.7008	22.2141	143	160	124	358	370	389	160	182	203	555	588	613	1.71313	2.5e-44	2.7e-43	up	1.80216	1e-56	3.9e-55	up	chr1	21000000	21000000	+	Mi01g17140.1	-- && XTH6_ARATH RecName: Full=Probable xyloglucan endotransglucosylase/hydrolase protein 6; Short=At-XTH6; Short=XTH-6; EC=2.4.1.207; Flags: Precursor;	K08235 xyloglucan:xyloglucosyl transferase [EC:2.4.1.207] | (RefSeq) probable xyloglucan endotransglucosylase/hydrolase protein 6 (A)	--	probable xyloglucan endotransglucosylase/hydrolase protein 6 [Mangifera indica]	A0A067GGP8_CITSI RecName: Full=Xyloglucan endotransglucosylase/hydrolase {ECO:0000256|RuleBase:RU361120}; EC=2.4.1.207 {ECO:0000256|RuleBase:RU361120};	--	GO:0048046,apoplast; GO:0004553,hydrolase activity, hydrolyzing O-glycosyl compounds; GO:0030247,polysaccharide binding; GO:0016762,xyloglucan:xyloglucosyl transferase activity; GO:0042546,cell wall biogenesis; GO:0071555,cell wall organization; GO:0009414,response to water deprivation; GO:0010411,xyloglucan metabolic process; GO:0003674,molecular_function; GO:0003824,catalytic activity; GO:00167…	PF00722.24:Glycosyl hydrolases family 16	--	--	--
Mi01g17370.1	1.2333	1.488	1.1613	0.187	0.3629	0.0977	1.2453	1.0474	1.4172	0.3469	0.55	0.4774	70	91	60	10	20	5	61	53	88	20	29	28	-2.3363	1.5e-10	5.3e-10	down	-1.2617	2.4e-05	8.4e-05	down	chr1	22000000	22000000	+	Mi01g17370.1	-- && GRF1_ARATH RecName: Full=Growth-regulating factor 1; Short=AtGRF1; AltName: Full=Transcription activator GRF1;	K15601 [histone H3]-dimethyl-L-lysine9 demethylase [EC:1.14.11.65] | (RefSeq) lysine-specific demethylase JMJ25-like (A)	--	growth-regulating factor 1-like isoform X1 [Mangifera indica]	A0A1Q3BM05_CEPFO RecName: Full=Growth-regulating factor {ECO:0000256|RuleBase:RU367127};	--	GO:0005634,nucleus; GO:0005524,ATP binding; GO:0000976,transcription cis-regulatory region binding; GO:0019760,glucosinolate metabolic process; GO:0061062,regulation of nematode larval development; GO:0006355,regulation of DNA-templated transcription; GO:0009409,response to cold; GO:0009739,response to gibberellin; GO:0009624,response to nematode; GO:0048364,root development; GO:0006351,DNA-templ…	PF08879.13:WRC	GRF	TF	GRF
Mi01g17420.1	3.1073	3.9247	2.9516	14.4331	15.9067	15.056	4.0065	4.2191	4.9973	10.3977	10.5372	10.7622	133	181	115	582	661	581	148	161	234	452	419	476	2.41466	2e-101	6e-100	up	1.43345	2.6e-33	5.1e-32	up	chr1	22000000	22000000	+	Mi01g17420.1	-- && ACR1_ARATH RecName: Full=ACT domain-containing protein ACR1 {ECO:0000305}; AltName: Full=Protein ACT DOMAIN REPEATS 1 {ECO:0000303|PubMed:12481063};	--	--	ACT domain-containing protein ACR1 isoform X2 [Mangifera indica]	A0A2H5PCN2_CITUN SubName: Full=Uncharacterized protein {ECO:0000313|EMBL:GAY50113.1};	--	GO:0005634,nucleus; GO:0016597,amino acid binding; GO:0003674,molecular_function; GO:0005488,binding; GO:0036094,small molecule binding; GO:0043177,organic acid binding; GO:0005575,cellular_component; GO:0005622,intracellular anatomical structure; GO:0043226,organelle; GO:0043227,membrane-bounded organelle; GO:0043229,intracellular organelle; GO:0043231,intracellular membrane-bounded organelle; G…	PF01842.28:ACT domain	--	--	--
Mi01g17440.1	3.9502	3.5584	4.1482	3.3914	3.7098	2.5129	2.154	2.9322	1.4337	0.5148	0.938	0.7308	68	66	65	55	62	39	32	45	27	9	15	13	-0.0375	0.87791	0.89913	FALSE	-1.4028	0.00124	0.00323	down	chr1	22000000	22000000	-	Mi01g17440.1	-- && VQ29_ARATH RecName: Full=VQ motif-containing protein 29 {ECO:0000303|PubMed:22535423}; Short=AtVQ29 {ECO:0000303|PubMed:22535423};	--	--	uncharacterized protein LOC123216365 [Mangifera indica]	A0A4U5QLJ9_POPAL SubName: Full=VQ motif-containing family protein {ECO:0000313|EMBL:TKS11613.1};	--	GO:0005634,nucleus; GO:0071456,cellular response to hypoxia; GO:0009908,flower development; GO:0001666,response to hypoxia; GO:0006950,response to stress; GO:0008150,biological_process; GO:0009628,response to abiotic stimulus; GO:0009987,cellular process; GO:0033554,cellular response to stress; GO:0036293,response to decreased oxygen levels; GO:0036294,cellular response to decreased oxygen levels…	PF05678.17:VQ motif	--	--	--
Mi01g17450.1	5.2653	4.3512	5.1504	0.8167	0.5943	0.8534	8.2461	7.7127	7.2964	1.8701	1.8116	1.9777	219	195	195	32	24	32	296	286	332	79	70	85	-2.472	1.4e-29	1e-28	down	-1.8586	1.4e-32	2.7e-31	down	chr1	22000000	22000000	-	Mi01g17450.1	-- && PUB30_ARATH RecName: Full=U-box domain-containing protein 30; EC=2.3.2.27; AltName: Full=Plant U-box protein 30; AltName: Full=RING-type E3 ubiquitin transferase PUB30 {ECO:0000305};	K27628 U-box domain-containing protein 12/13 [EC:2.3.2.27] | (RefSeq) U-box domain-containing protein 13-like (A)	ko04075: Plant hormone signal transduction	U-box domain-containing protein 30-like [Mangifera indica]	A0A5C7HSH4_9ROSI RecName: Full=RING-type E3 ubiquitin transferase {ECO:0000256|ARBA:ARBA00012483}; EC=2.3.2.27 {ECO:0000256|ARBA:ARBA00012483};	--	GO:0061630,ubiquitin protein ligase activity; GO:0071472,cellular response to salt stress; GO:1901001,negative regulation of response to salt stress; GO:0003674,molecular_function; GO:0003824,catalytic activity; GO:0004842,ubiquitin-protein transferase activity; GO:0016740,transferase activity; GO:0019787,ubiquitin-like protein transferase activity; GO:0061659,ubiquitin-like protein ligase activi…	PF04564.18:U-box domain	--	--	--
Mi01g17630.1	2.1494	2.5874	1.9404	0.9487	0.9206	0.9442	1.7754	1.8619	1.8869	0.9429	1.237	1.0503	101	131	83	42	42	40	72	78	97	45	54	51	-1.0145	1.1e-05	2.5e-05	down	-0.6004	0.01101	0.02318	FALSE	chr1	22000000	22000000	+	Mi01g17630.1	-- && C71DA_SOYBN RecName: Full=Cytochrome P450 71D10; EC=1.14.-.-;	K01773 aldoxime dehydratase [EC:4.99.1.-] | (RefSeq) cytochrome P450 71B34-like (A)	--	cytochrome P450 71D9-like [Mangifera indica]	A0A5B8NDC9_MELAZ SubName: Full=CYP71BE123 {ECO:0000313|EMBL:QDZ36309.1};	Cytochrome P450 CYP2 subfamily	GO:0020037,heme binding; GO:0005506,iron ion binding; GO:0004497,monooxygenase activity; GO:0016705,oxidoreductase activity, acting on paired donors, with incorporation or reduction of molecular oxygen; GO:0003674,molecular_function; GO:0005488,binding; GO:0046906,tetrapyrrole binding; GO:0097159,organic cyclic compound binding; GO:1901363,heterocyclic compound binding; GO:0043167,ion binding; GO…	PF00067.25:Cytochrome P450	--	--	--
Mi01g17670.1	7.4319	7.1388	6.4744	0.897	1.406	1.3699	14.7374	15.7	14.2207	5.7389	4.6879	4.2357	343	355	272	39	63	57	587	646	718	269	201	202	-2.2831	1.4e-40	1.5e-39	down	-1.4287	8.9e-35	1.8e-33	down	chr1	22000000	22000000	-	Mi01g17670.1	-- && SHR_ARATH RecName: Full=Protein SHORT-ROOT {ECO:0000303|PubMed:10850497}; Short=AtSHR {ECO:0000303|PubMed:10850497}; AltName: Full=GRAS family protein 26; Short=AtGRAS-26; AltName: Full=Protein SHOOT GRAVITROPISM 7 {ECO:0000303|PubMed:9670559};	K14494 DELLA protein | (RefSeq) DELLA protein GAI (A)	ko04075: Plant hormone signal transduction	protein SHORT-ROOT-like [Mangifera indica]	A0A2U7PX22_9ROSI SubName: Full=SHORT-ROOT protein {ECO:0000313|EMBL:AUG84360.1};	--	GO:0005769,early endosome; GO:0005770,late endosome; GO:0005634,nucleus; GO:0055037,recycling endosome; GO:0003700,DNA-binding transcription factor activity; GO:0043565,sequence-specific DNA binding; GO:0000976,transcription cis-regulatory region binding; GO:0008356,asymmetric cell division; GO:0055072,iron ion homeostasis; GO:0048366,leaf development; GO:0045930,negative regulation of mitotic ce…	PF03514.17:GRAS domain family	GRAS	TF	GRAS
Mi01g17880.1	7.2083	8.4335	8.2548	14.4682	15.5696	14.8763	25.2598	22.5409	24.2799	21.7226	21.2555	22.1115	165	208	172	312	346	307	499	460	608	505	452	523	1.14635	1.1e-21	6.2e-21	up	0.03127	0.73434	0.80089	FALSE	chr1	22000000	22000000	+	Mi01g17880.1	-- && LBD37_ARATH RecName: Full=LOB domain-containing protein 37; AltName: Full=ASYMMETRIC LEAVES 2-like protein 39; Short=AS2-like protein 39;	--	--	LOB domain-containing protein 37-like [Mangifera indica]	A0A067GGX2_CITSI RecName: Full=LOB domain-containing protein {ECO:0000259|PROSITE:PS50891};	--	GO:0000976,transcription cis-regulatory region binding; GO:0006807,nitrogen compound metabolic process; GO:0010468,regulation of gene expression; GO:0060776,simple leaf morphogenesis; GO:0001067,transcription regulatory region nucleic acid binding; GO:0003674,molecular_function; GO:0003676,nucleic acid binding; GO:0003677,DNA binding; GO:0003690,double-stranded DNA binding; GO:0005488,binding; GO…	PF03195.17:Lateral organ boundaries (LOB) domain	LOB	TF	LOB
Mi01g17910.1	13.8774	12.4304	12.4091	102.086	103.384	102.558	13.1633	11.6201	12.3904	104.61	92.5808	103.598	430	415	350	2980	3110	2865	352	321	420	3292	2665	3317	3.22797	0	0	up	3.19572	0	0	up	chr1	22000000	22000000	-	Mi01g17910.1	-- && PER73_ARATH RecName: Full=Peroxidase 73; Short=Atperox P73; EC=1.11.1.7; AltName: Full=ATP10a; AltName: Full=PRXR11; Flags: Precursor;	K00430 peroxidase [EC:1.11.1.7] | (RefSeq) peroxidase 73-like (A)	ko00940: Phenylpropanoid biosynthesis; ko01100: Metabolic pathways; ko01110: Biosynthesis of secondary metabolites	peroxidase 73-like [Mangifera indica]	A0A1S7IYY9_TOXVR RecName: Full=Peroxidase {ECO:0000256|ARBA:ARBA00012313, ECO:0000256|RuleBase:RU362060}; EC=1.11.1.7 {ECO:0000256|ARBA:ARBA00012313, ECO:0000256|RuleBase:RU362060};	--	GO:0005576,extracellular region; GO:0020037,heme binding; GO:0046872,metal ion binding; GO:0004601,peroxidase activity; GO:0042744,hydrogen peroxide catabolic process; GO:0006979,response to oxidative stress; GO:0003674,molecular_function; GO:0005488,binding; GO:0046906,tetrapyrrole binding; GO:0097159,organic cyclic compound binding; GO:1901363,heterocyclic compound binding; GO:0043167,ion bindi…	PF00141.26:Peroxidase	--	--	--
Mi01g17960.1	10.8038	10.3437	11.6814	2.0823	1.6692	2.6805	6.1275	7.1753	7.5368	3.1913	3.8255	3.9896	380	392	374	69	57	85	186	225	290	114	125	145	-2.1197	2.1e-42	2.2e-41	down	-0.7464	1.4e-06	5.8e-06	FALSE	chr1	22000000	22000000	+	Mi01g17960.1	-- && Y3885_ARATH RecName: Full=Uncharacterized protein At3g28850;	K17479 glutaredoxin domain-containing cysteine-rich protein 1 | (RefSeq) uncharacterized protein At5g39865-like (A)	--	uncharacterized protein At3g28850 [Mangifera indica]	A0A2H5MYL9_CITUN RecName: Full=Glutaredoxin domain-containing protein {ECO:0000259|Pfam:PF00462};	Glutaredoxin-related protein	GO:0005886,plasma membrane; GO:0097573,glutathione oxidoreductase activity; GO:0003674,molecular_function; GO:0003824,catalytic activity; GO:0015035,protein-disulfide reductase activity; GO:0015036,disulfide oxidoreductase activity; GO:0016491,oxidoreductase activity; GO:0016667,oxidoreductase activity, acting on a sulfur group of donors; GO:0140096,catalytic activity, acting on a protein; GO:000…	PF00462.27:Glutaredoxin	--	--	--
Mi01g17990.1	0.9321	0.0509	0.1807	2.3281	2.7674	3.1626	0.1271	0.3075	0.1504	0.6479	0.4132	0.3184	17	1	3	40	49	52	2	5	3	12	7	6	3.06767	0.00149	0.00267	up	NA	NA	NA	NA	chr1	22000000	22000000	-	Mi01g17990.1	-- && --	--	--	uncharacterized protein LOC123217551 [Mangifera indica]	--	--	--	--	--	--	--
Mi01g18030.1	5.1364	5.5738	4.5142	1.5937	0.9767	2.1036	10.9877	10.1045	10.7628	5.5243	5.5289	7.4179	65	76	52	19	12	24	120	114	149	71	65	97	-1.4768	5.3e-06	1.3e-05	down	-0.6058	0.00203	0.00505	FALSE	chr1	22000000	22000000	-	Mi01g18030.1	-- && --	--	--	--	--	--	--	--	--	--	--
Mi01g18150.1	12.2047	11.8407	11.3271	1.649	2.1482	2.0654	8.7909	8.0323	9.0651	2.8916	2.8749	3.0686	1147	1199	969	146	196	175	713	673	932	276	251	298	-2.357	4e-131	2e-129	down	-1.373	7.6e-46	2.3e-44	down	chr1	22000000	22000000	+	Mi01g18150.1	-- && KN5C_TOBAC RecName: Full=Kinesin-like protein KIN-5C {ECO:0000305}; AltName: Full=125 kDa kinesin-related protein;	K10398 kinesin family member 11 | (RefSeq) kinesin-like protein KIN-5C (A)	ko04814: Motor proteins	kinesin-like protein KIN-5C [Mangifera indica]	A0A5C7HNC5_9ROSI RecName: Full=Kinesin motor domain-containing protein {ECO:0000259|PROSITE:PS50067};	Kinesin-like protein	GO:0005737,cytoplasm; GO:0072686,mitotic spindle; GO:0005876,spindle microtubule; GO:0005524,ATP binding; GO:0008017,microtubule binding; GO:0008574,plus-end-directed microtubule motor activity; GO:0007018,microtubule-based movement; GO:0000070,mitotic sister chromatid segregation; GO:0090307,mitotic spindle assembly; GO:0051231,spindle elongation; GO:0000166,nucleotide binding; GO:0003674,molecu…	PF00225.26:Kinesin motor domain	--	--	--
Mi01g18240.1	8.705	10.074	12.3967	23.4996	18.4864	20.9799	6.7245	7.4738	8.5467	8.677	8.3291	8.6323	81	101	105	206	167	176	54	62	87	82	72	83	1.25326	1.2e-13	4.9e-13	up	0.34613	0.11811	0.18371	FALSE	chr1	23000000	23000000	+	Mi01g18240.1	-- && --	--	--	uncharacterized protein LOC116123014 [Pistacia vera]	--	--	--	--	--	--	--
Mi01g18570.1	9.3319	8.4479	8.277	17.5782	18.6333	17.3079	24.9055	28.8278	25.9404	41.0842	44.1323	42.3789	244	238	197	433	473	408	562	672	742	1091	1072	1145	1.27436	4.5e-34	3.8e-33	up	0.85648	5.6e-26	8.5e-25	FALSE	chr1	23000000	23000000	+	Mi01g18570.1	-- && SILD_FORIN RecName: Full=Secoisolariciresinol dehydrogenase; EC=1.1.1.331; Flags: Fragment;	K09841 xanthoxin dehydrogenase [EC:1.1.1.288] | (RefSeq) zerumbone synthase isoform X1 (A)	ko00906: Carotenoid biosynthesis; ko01100: Metabolic pathways; ko01110: Biosynthesis of secondary metabolites	secoisolariciresinol dehydrogenase-like [Mangifera indica]	A0A251K4A4_MANES SubName: Full=Uncharacterized protein {ECO:0000313|EMBL:OAY40810.1};	Reductases with broad range of substrate specificities	GO:0102911,(-)-secoisolariciresinol dehydrogenase activity; GO:0009807,lignan biosynthetic process; GO:0003674,molecular_function; GO:0003824,catalytic activity; GO:0016491,oxidoreductase activity; GO:0016614,oxidoreductase activity, acting on CH-OH group of donors; GO:0016616,oxidoreductase activity, acting on the CH-OH group of donors, NAD or NADP as acceptor; GO:0006725,cellular aromatic compo…	PF13561.9:Enoyl-(Acyl carrier protein) reductase	--	--	--
Mi01g18680.1	1.4177	1.6553	1.1053	3.3009	3.3916	3.7029	2.5965	2.0005	1.7975	5.6286	3.1997	3.9389	31	39	22	68	72	73	49	39	43	125	65	89	1.54225	6.3e-09	1.9e-08	up	1.18563	6.8e-06	2.6e-05	up	chr1	23000000	23000000	+	Mi01g18680.1	-- && HA22J_ARATH RecName: Full=HVA22-like protein j; Short=AtHVA22j;	K17338 receptor expression-enhancing protein 1/2/3/4 | (RefSeq) putative HVA22-like protein g (A)	--	putative HVA22-like protein g [Mangifera indica]	V4S775_CITCL RecName: Full=HVA22-like protein {ECO:0000256|RuleBase:RU362006};	HVA22/DP1 gene product-related proteins	--	PF03134.22:TB2/DP1, HVA22 family	--	--	--
Mi01g18770.1	30.9233	28.8918	30.2821	8.0895	10.1117	10.4877	13.5903	14.5175	14.1453	7.7582	7.5917	7.9003	1197	1205	1067	295	380	366	454	501	599	305	273	316	-1.4148	4.1e-60	6.1e-59	down	-0.6841	2e-11	1.3e-10	FALSE	chr1	23000000	23000000	+	Mi01g18770.1	-- && ASP63_ARATH RecName: Full=Probable aspartyl protease At4g16563 {ECO:0000305}; EC=3.4.23.- {ECO:0000305}; Flags: Precursor;	K22683 aspartyl protease family protein [EC:3.4.23.-] | (RefSeq) aspartyl protease family protein 2-like (A)	--	probable aspartyl protease At4g16563 [Mangifera indica]	A0A5C7HN18_9ROSI RecName: Full=Peptidase A1 domain-containing protein {ECO:0000259|PROSITE:PS51767};	Aspartyl protease	GO:0009505,plant-type cell wall; GO:0004190,aspartic-type endopeptidase activity; GO:0006508,proteolysis; GO:0003674,molecular_function; GO:0003824,catalytic activity; GO:0004175,endopeptidase activity; GO:0008233,peptidase activity; GO:0016787,hydrolase activity; GO:0070001,aspartic-type peptidase activity; GO:0140096,catalytic activity, acting on a protein; GO:0006807,nitrogen compound metaboli…	PF14543.9:Xylanase inhibitor N-terminal	--	--	--
Mi01g18800.1	0.476	0.3604	0.4816	0.5185	0.3483	0.3751	2.1045	1.6719	2.2556	1.0236	0.7146	0.5091	38	31	35	39	27	27	145	119	197	83	53	42	0.15336	0.6364	0.68514	FALSE	-1.2471	3e-08	1.5e-07	down	chr1	23000000	23000000	+	Mi01g18800.1	-- && SMXL3_ARATH RecName: Full=Protein SMAX1-LIKE 3 {ECO:0000303|PubMed:23893171}; Short=AtSMXL3 {ECO:0000303|PubMed:23893171};	K03695 ATP-dependent Clp protease ATP-binding subunit ClpB | (RefSeq) chaperone protein ClpB1 (A)	--	protein SMAX1-LIKE 3-like [Mangifera indica]	V4S767_CITCL RecName: Full=Clp R domain-containing protein {ECO:0000259|PROSITE:PS51903};	Chaperone HSP104 and related ATP-dependent Clp proteases	--	PF02861.23:Clp amino terminal domain, pathogenicity island component	--	--	--
Mi01g18830.1	7.4294	6.7651	6.5705	13.1931	12.2248	13.3716	1.4618	2.7778	2.6054	1.2882	1.5592	1.04	159	156	128	266	254	258	27	53	61	28	31	23	1.13637	4.1e-18	2.1e-17	up	-0.6488	0.05501	0.09551	FALSE	chr1	23000000	23000000	-	Mi01g18830.1	-- && --	--	--	uncharacterized protein LOC123224014 [Mangifera indica]	A0A2C9V940_MANES SubName: Full=Uncharacterized protein {ECO:0000313|EMBL:OAY40734.1};	--	--	--	--	--	--
Mi01g18860.1	5.7591	5.6791	5.7902	4.1755	5.3495	5.2473	1.8471	1.7303	2.4677	4.5314	4.4557	3.5083	224	238	205	153	202	184	62	60	105	179	161	141	0.01476	0.9139	0.92947	FALSE	1.21611	3.8e-10	2.3e-09	up	chr1	23000000	23000000	-	Mi01g18860.1	-- && PUB23_ARATH RecName: Full=E3 ubiquitin-protein ligase PUB23; EC=2.3.2.27; AltName: Full=Plant U-box protein 23; AltName: Full=RING-type E3 ubiquitin transferase PUB23 {ECO:0000305}; AltName: Full=U-box domain-containing protein 23;	K27628 U-box domain-containing protein 12/13 [EC:2.3.2.27] | (RefSeq) U-box domain-containing protein 13-like (A)	ko04075: Plant hormone signal transduction	E3 ubiquitin-protein ligase PUB23-like [Mangifera indica]	A0A067FTF7_CITSI RecName: Full=RING-type E3 ubiquitin transferase {ECO:0000256|ARBA:ARBA00012483}; EC=2.3.2.27 {ECO:0000256|ARBA:ARBA00012483};	--	GO:0005829,cytosol; GO:0061630,ubiquitin protein ligase activity; GO:0004842,ubiquitin-protein transferase activity; GO:0006952,defense response; GO:0051865,protein autoubiquitination; GO:0016567,protein ubiquitination; GO:0002679,respiratory burst involved in defense response; GO:0009414,response to water deprivation; GO:0003674,molecular_function; GO:0003824,catalytic activity; GO:0016740,trans…	PF04564.18:U-box domain	--	--	--
Mi01g18910.1	1.8854	1.886	2.0713	0.6226	0.5179	0.7436	1.3836	1.4334	1.5511	0.6188	0.7442	0.6893	90	97	90	28	24	32	57	61	81	30	33	34	-1.3994	6.8e-08	1.9e-07	down	-0.9158	0.00085	0.00228	FALSE	chr1	23000000	23000000	+	Mi01g18910.1	-- && ALMT8_ARATH RecName: Full=Aluminum-activated malate transporter 8; Short=AtALMT8;	K25841 aluminum-activated malate transporter family protein | (RefSeq) aluminum-activated malate transporter 8-like (A)	--	aluminum-activated malate transporter 8-like [Mangifera indica]	A0A2H5MY53_CITUN SubName: Full=Uncharacterized protein {ECO:0000313|EMBL:GAY32918.1}; Flags: Fragment;	Predicted membrane protein	GO:0016021,integral component of membrane; GO:0009705,plant-type vacuole membrane; GO:0034220,ion transmembrane transport; GO:0015743,malate transport; GO:0006810,transport; GO:0006811,ion transport; GO:0008150,biological_process; GO:0009987,cellular process; GO:0051179,localization; GO:0051234,establishment of localization; GO:0055085,transmembrane transport; GO:0006820,anion transport; GO:00068…	PF11744.11:Aluminium activated malate transporter	--	--	--
Mi01g18920.1	43.2063	41.4305	45.1401	72.2577	75.2515	77.1569	44.1463	42.7345	42.9525	80.3242	79.1698	79.2256	3164	3269	3009	4985	5350	5094	2790	2790	3441	5974	5386	5995	1.02847	4e-123	1e-121	up	1.05642	3e-105	3e-103	up	chr1	23000000	23000000	-	Mi01g18920.1	-- && DGDG1_LOTJA RecName: Full=Digalactosyldiacylglycerol synthase 1, chloroplastic; EC=2.4.1.241; Flags: Precursor;	K09480 digalactosyldiacylglycerol synthase [EC:2.4.1.241] | (RefSeq) digalactosyldiacylglycerol synthase 1, chloroplastic-like (A)	ko00561: Glycerolipid metabolism; ko01100: Metabolic pathways	digalactosyldiacylglycerol synthase 1, chloroplastic-like [Mangifera indica]	V4S748_CITCL RecName: Full=Digalactosyldiacylglycerol synthase {ECO:0000256|ARBA:ARBA00024055}; EC=2.4.1.241 {ECO:0000256|ARBA:ARBA00024055};	--	GO:0009707,chloroplast outer membrane; GO:0043661,peribacteroid membrane; GO:0046481,digalactosyldiacylglycerol synthase activity; GO:0009877,nodulation; GO:0003674,molecular_function; GO:0003824,catalytic activity; GO:0008194,UDP-glycosyltransferase activity; GO:0008378,galactosyltransferase activity; GO:0016740,transferase activity; GO:0016757,glycosyltransferase activity; GO:0016758,hexosyltra…	PF00534.23:Glycosyl transferases group 1	--	--	--
Mi01g19000.1	8.5716	7.0513	7.9184	17.3009	17.1564	18.6189	4.5898	5.6813	3.9473	7.193	8.5976	7.3526	264	234	222	502	513	517	122	156	133	225	246	234	1.41054	7e-43	7.4e-42	up	0.88296	3.5e-08	1.8e-07	FALSE	chr1	24000000	24000000	+	Mi01g19000.1	-- && SY121_ARATH RecName: Full=Syntaxin-121 {ECO:0000303|PubMed:11718726}; Short=AtSYP121 {ECO:0000303|PubMed:11718726}; AltName: Full=Protein SYNTAXIN OF PLANTS 121 {ECO:0000303|PubMed:11718726}; AltName: Full=Syntaxin-related protein At-Syr1 {ECO:0000303|PubMed:9915701};	K08486 syntaxin 1B/2/3 | (RefSeq) syntaxin-121-like (A)	ko04130: SNARE interactions in vesicular transport	syntaxin-121-like [Mangifera indica]	A0A6A6M7D8_HEVBR RecName: Full=t-SNARE coiled-coil homology domain-containing protein {ECO:0000259|PROSITE:PS50192};	SNARE protein Syntaxin 1 and related proteins	GO:0009504,cell plate; GO:0005829,cytosol; GO:0012505,endomembrane system; GO:0016021,integral component of membrane; GO:0005886,plasma membrane; GO:0009506,plasmodesma; GO:0031201,SNARE complex; GO:0005802,trans-Golgi network; GO:0043495,protein-membrane adaptor activity; GO:0005484,SNAP receptor activity; GO:0000149,SNARE binding; GO:0006952,defense response; GO:0050832,defense response to fung…	PF00804.28:Syntaxin	--	--	--
Mi01g19020.1	0.1027	0.1588	0.2632	1.5985	1.7979	1.1009	0.119	0.1536	0.3441	0.5392	0.2947	0.1987	3	5	7	44	51	29	3	4	11	16	8	6	3.3562	1.1e-11	4.2e-11	up	NA	NA	NA	NA	chr1	24000000	24000000	-	Mi01g19020.1	-- && NFYA2_ARATH RecName: Full=Nuclear transcription factor Y subunit A-2 {ECO:0000303|PubMed:11250072, ECO:0000303|PubMed:11867211}; Short=AtNF-YA-2 {ECO:0000303|PubMed:11250072, ECO:0000303|PubMed:11867211}; Short=AtNF-YA2 {ECO:0000303|PubMed:25490919}; AltName: Full=Transcriptional activator HAP2B;	K08064 nuclear transcription factor Y, alpha | (RefSeq) nuclear transcription factor Y subunit A-10-like (A)	--	nuclear transcription factor Y subunit A-10-like [Mangifera indica]	V4T1B6_CITCL RecName: Full=Nuclear transcription factor Y subunit {ECO:0000256|RuleBase:RU367155};	CCAAT-binding factor, subunit B (HAP2)	GO:0016602,CCAAT-binding factor complex; GO:0005634,nucleus; GO:0003700,DNA-binding transcription factor activity; GO:0000981,DNA-binding transcription factor activity, RNA polymerase II-specific; GO:0000978,RNA polymerase II cis-regulatory region sequence-specific DNA binding; GO:0009567,double fertilization forming a zygote and endosperm; GO:0045893,positive regulation of DNA-templated transcri…	PF02045.18:CCAAT-binding transcription factor (CBF-B/NF-YA) subunit B	NF-YA	TF	NF-Y->NF-YA
Mi01g19060.1	16.0786	16.2697	16.2069	40.3117	40.1672	39.6624	20.0376	18.9584	18.2952	30.5221	30.0324	30.3233	1152	1256	1057	2721	2794	2562	1239	1211	1434	2221	1999	2245	1.543	9e-229	7e-227	up	0.84435	4.8e-41	1.2e-39	FALSE	chr1	24000000	24000000	-	Mi01g19060.1	-- && --	--	--	uncharacterized protein LOC123228503 [Mangifera indica]	A0A5C7HM91_9ROSI RecName: Full=C2 NT-type domain-containing protein {ECO:0000259|PROSITE:PS51840};	--	--	PF10358.12:N-terminal C2 in EEIG1 and EHBP1 proteins	--	--	--
Mi01g19080.1	12.6365	12.1664	12.0009	27.4534	28.5562	27.3776	13.8212	12.7831	14.4118	18.4308	17.1935	17.0293	428	444	370	876	939	836	404	386	534	634	541	596	1.41591	5.8e-77	1.1e-75	up	0.53729	7.3e-09	3.9e-08	FALSE	chr1	24000000	24000000	-	Mi01g19080.1	-- && FL3H_MALDO RecName: Full=Naringenin,2-oxoglutarate 3-dioxygenase; EC=1.14.11.9 {ECO:0000250|UniProtKB:Q7XZQ7}; AltName: Full=FHT; AltName: Full=Flavanone-3-hydroxylase; Short=F3H;	K00475 naringenin 3-dioxygenase [EC:1.14.11.9] | (RefSeq) naringenin,2-oxoglutarate 3-dioxygenase (A)	ko00941: Flavonoid biosynthesis; ko01100: Metabolic pathways; ko01110: Biosynthesis of secondary metabolites	naringenin,2-oxoglutarate 3-dioxygenase [Mangifera indica]	A0A060D4X2_MANIN SubName: Full=Flavanone 3-hydroxylase 2 {ECO:0000313|EMBL:AIB06739.1, ECO:0000313|EMBL:AIY24996.1};	Iron/ascorbate family oxidoreductases	GO:0031418,L-ascorbic acid binding; GO:0046872,metal ion binding; GO:0045486,naringenin 3-dioxygenase activity; GO:0009813,flavonoid biosynthetic process; GO:0003674,molecular_function; GO:0005488,binding; GO:0019842,vitamin binding; GO:0030246,carbohydrate binding; GO:0031406,carboxylic acid binding; GO:0036094,small molecule binding; GO:0043167,ion binding; GO:0043168,anion binding; GO:0043177,…	PF03171.23:2OG-Fe(II) oxygenase superfamily	--	--	--
Mi01g19150.1	0.6405	0.7927	0.4691	4.3062	4.9117	4.105	0.9896	1.5168	1.6265	14.3659	13.8666	14.0509	9	12	6	57	67	52	12	19	25	205	181	204	3.03009	1.5e-15	6.9e-15	up	3.51672	5.5e-45	1.6e-43	up	chr1	24000000	24000000	-	Mi01g19150.1	-- && --	--	--	uncharacterized protein LOC123223311 [Mangifera indica]	A0A2Z7ALI5_9LAMI SubName: Full=Uncharacterized protein {ECO:0000313|EMBL:KZV22000.1};	--	--	--	--	--	--
Mi01g19230.1	14.6345	13.9191	13.5336	2.0724	1.7975	2.1273	15.8763	13.2367	15.3832	5.0187	5.3564	5.2838	847	868	713	113	101	111	793	683	974	295	288	316	-2.5774	8e-116	3e-114	down	-1.3292	7.9e-42	2.1e-40	down	chr1	24000000	24000000	-	Mi01g19230.1	-- && --	K22422 protein downstream neighbor of Son | (RefSeq) protein downstream neighbor of son homolog (A)	--	protein downstream neighbor of son homolog [Mangifera indica]	A0A5C7HPI9_9ROSI SubName: Full=Uncharacterized protein {ECO:0000313|EMBL:TXG58092.1};	--	GO:0005634,nucleus; GO:0005575,cellular_component; GO:0005622,intracellular anatomical structure; GO:0043226,organelle; GO:0043227,membrane-bounded organelle; GO:0043229,intracellular organelle; GO:0043231,intracellular membrane-bounded organelle; GO:0110165,cellular anatomical entity	--	--	--	--
Mi01g19300.1	0.2784	0.3928	0.4527	0.1064	0.0688	0.2347	0.4129	0.3872	0.2952	0.2741	0.1798	0.1724	25	38	37	9	6	19	32	31	29	25	15	16	-1.2275	0.00641	0.01053	down	-0.6209	0.11213	0.17599	FALSE	chr1	24000000	24000000	-	Mi01g19300.1	-- && HPCA1_ARATH RecName: Full=Leucine-rich repeat receptor protein kinase HPCA1 {ECO:0000305}; EC=2.7.11.1 {ECO:0000269|PubMed:32076270}; AltName: Full=Protein HYDROGEN-PEROXIDE-INDUCED CALCIUM INCREASES 1 {ECO:0000303|PubMed:32076270}; Flags: Precursor;	K13430 serine/threonine-protein kinase PBS1 [EC:2.7.11.1] | (RefSeq) serine/threonine-protein kinase PBS1-like (A)	ko04626: Plant-pathogen interaction	leucine-rich repeat receptor protein kinase HPCA1-like [Mangifera indica]	A0A067FTS1_CITSI RecName: Full=Protein kinase domain-containing protein {ECO:0000259|PROSITE:PS50011};	--	GO:0016021,integral component of membrane; GO:0000325,plant-type vacuole; GO:0005886,plasma membrane; GO:0009536,plastid; GO:0005524,ATP binding; GO:0016301,kinase activity; GO:0004675,transmembrane receptor protein serine/threonine kinase activity; GO:0009593,detection of chemical stimulus; GO:1901528,hydrogen peroxide mediated signaling pathway involved in stomatal movement; GO:0046777,protein …	PF07714.20:Protein tyrosine and serine/threonine kinase	--	--	--
Mi01g19570.1	1.2526	1.581	1.2935	0.8243	0.7483	0.4168	0.9289	1.1802	1.1221	0.4193	0.5393	0.4364	50	68	47	31	29	15	32	42	49	17	20	18	-0.8156	0.00951	0.01521	FALSE	-1.0401	0.00363	0.00859	down	chr1	24000000	24000000	-	Mi01g19570.1	-- && WTF9_ARATH RecName: Full=Protein WHAT'S THIS FACTOR 9, mitochondrial {ECO:0000303|PubMed:22060106}; Flags: Precursor;	--	--	protein WHAT'S THIS FACTOR 9, mitochondrial [Mangifera indica]	A0A2H5MXN2_CITUN RecName: Full=PORR domain-containing protein {ECO:0000259|Pfam:PF11955};	--	GO:0005739,mitochondrion; GO:0003723,RNA binding; GO:0017004,cytochrome complex assembly; GO:0000373,Group II intron splicing; GO:0006397,mRNA processing; GO:0003674,molecular_function; GO:0003676,nucleic acid binding; GO:0005488,binding; GO:0097159,organic cyclic compound binding; GO:1901363,heterocyclic compound binding; GO:0008150,biological_process; GO:0009987,cellular process; GO:0016043,cel…	PF11955.11:Plant organelle RNA recognition domain	--	--	--
Mi01g19840.1	15.893	16.5182	16.4914	6.0358	5.5349	5.5187	16.7354	18.9428	17.1007	9.238	8.5691	8.1442	559	626	528	200	189	175	508	594	658	330	280	296	-1.281	4e-35	3.6e-34	down	-0.8467	6.9e-16	6.3e-15	FALSE	chr1	24000000	24000000	+	Mi01g19840.1	-- && ACT_GOSHI RecName: Full=Actin;	K10355 actin, other eukaryote | (RefSeq) actin (A)	ko04814: Motor proteins	actin [Mangifera indica]	A0A061ET05_THECC SubName: Full=Actin 3 {ECO:0000313|EMBL:EOY07537.1};	Actin and related proteins	GO:0005737,cytoplasm; GO:0005856,cytoskeleton; GO:0005524,ATP binding; GO:0000166,nucleotide binding; GO:0003674,molecular_function; GO:0005488,binding; GO:0017076,purine nucleotide binding; GO:0030554,adenyl nucleotide binding; GO:0032553,ribonucleotide binding; GO:0032555,purine ribonucleotide binding; GO:0032559,adenyl ribonucleotide binding; GO:0035639,purine ribonucleoside triphosphate bindi…	PF00022.22:Actin	--	--	--
Mi01g19860.1	14.4039	13.7839	13.6921	2.535	2.3062	1.5728	11.7609	12.8079	12.0751	7.5689	4.3381	6.9336	193	199	167	32	30	19	136	153	177	103	54	96	-2.4669	5.4e-28	3.9e-27	down	-0.7765	9e-05	0.00029	FALSE	chr1	24000000	24000000	-	Mi01g19860.1	-- && --	--	--	uncharacterized protein LOC123193852 [Mangifera indica]	A0A1R3GY34_COCAP SubName: Full=Uncharacterized protein {ECO:0000313|EMBL:OMO62999.1};	--	--	--	--	--	--
Mi01g20020.1	3.4544	2.4427	2.7106	1.5133	1.1013	0.9123	3.9391	4.8587	3.8844	1.9436	1.1804	2.096	126	96	90	52	39	30	124	158	155	72	40	79	-1.0495	1.8e-05	4.1e-05	down	-1.0962	4.3e-07	1.9e-06	down	chr1	25000000	25000000	+	Mi01g20020.1	-- && SPL9_ARATH RecName: Full=Squamosa promoter-binding-like protein 9;	--	--	squamosa promoter-binding-like protein 9 [Mangifera indica]	A0A4D6IX27_MANIN SubName: Full=SPL9 {ECO:0000313|EMBL:QCC72919.1};	--	GO:0005737,cytoplasm; GO:0005634,nucleus; GO:0003677,DNA binding; GO:0003700,DNA-binding transcription factor activity; GO:0046872,metal ion binding; GO:0048653,anther development; GO:0048366,leaf development; GO:2000025,regulation of leaf formation; GO:0006355,regulation of DNA-templated transcription; GO:0003674,molecular_function; GO:0003676,nucleic acid binding; GO:0005488,binding; GO:0097159…	PF03110.17:SBP domain	SBP	TF	SBP
Mi01g20060.1	28.7195	31.5356	25.8735	7.7183	10.0334	9.6378	17.1689	16.8763	21.6959	13.4635	14.0788	13.4542	628	743	515	159	213	190	324	329	519	299	286	304	-1.4179	1.7e-35	1.5e-34	down	-0.2691	0.02275	0.04417	FALSE	chr1	25000000	25000000	+	Mi01g20060.1	-- && STR9_ARATH RecName: Full=Rhodanese-like domain-containing protein 9, chloroplastic; AltName: Full=Sulfurtransferase 9; Short=AtStr9; Flags: Precursor;	--	--	rhodanese-like domain-containing protein 9, chloroplastic isoform X1 [Mangifera indica]	A0A5C7HLS4_9ROSI RecName: Full=Rhodanese domain-containing protein {ECO:0000259|PROSITE:PS50206};	--	GO:0009507,chloroplast; GO:0009534,chloroplast thylakoid; GO:0009535,chloroplast thylakoid membrane; GO:0005829,cytosol; GO:0016021,integral component of membrane; GO:0005575,cellular_component; GO:0005622,intracellular anatomical structure; GO:0005737,cytoplasm; GO:0009536,plastid; GO:0043226,organelle; GO:0043227,membrane-bounded organelle; GO:0043229,intracellular organelle; GO:0043231,intrace…	PF00581.23:Rhodanese-like domain	--	--	--
Mi01g20180.1	0.9265	0.7124	1.105	0.1686	0.5726	0.1762	1.5949	1.7518	1.8631	0.6255	0.5129	1.1271	35	29	38	6	21	6	52	59	77	24	18	44	-1.3302	0.00389	0.00658	down	-1.0176	0.00112	0.00293	down	chr1	25000000	25000000	+	Mi01g20180.1	-- && --	--	--	LRR receptor-like serine/threonine-protein kinase RGI5 [Mangifera indica]	A0A2H5MX52_CITUN RecName: Full=LRRNT_2 domain-containing protein {ECO:0000259|Pfam:PF08263};	FOG: Leucine rich repeat	--	PF12799.10:Leucine Rich repeats (2 copies)	--	--	--
Mi01g20190.1	0.0926	0.086	0.0763	0.3196	0.2624	0.1798	1.3151	1.0392	1.2703	2.0069	2.3685	2.0846	4	4	3	13	11	7	49	40	60	88	95	93	NA	NA	NA	NA	1.00924	1.1e-05	4.1e-05	up	chr1	25000000	25000000	-	Mi01g20190.1	-- && U71K1_MALDO RecName: Full=UDP-glycosyltransferase 71K1 {ECO:0000303|Ref.1}; EC=2.4.1.- {ECO:0000305}; AltName: Full=UDP-glucose:chalcone 2'-O-glucosyltransferase {ECO:0000305}; AltName: Full=UDP-glucose:flavonol 2'-O-glucosyltransferase {ECO:0000305};	K08237 hydroquinone glucosyltransferase [EC:2.4.1.218] | (RefSeq) hydroquinone glucosyltransferase-like (A)	--	anthocyanidin 3-O-glucosyltransferase 2-like [Mangifera indica]	A0A2I4FGR5_JUGRE RecName: Full=Glycosyltransferase {ECO:0000256|RuleBase:RU362057}; EC=2.4.1.- {ECO:0000256|RuleBase:RU362057};	UDP-glucuronosyl and UDP-glucosyl transferase	GO:0035251,UDP-glucosyltransferase activity; GO:0003674,molecular_function; GO:0003824,catalytic activity; GO:0008194,UDP-glycosyltransferase activity; GO:0016740,transferase activity; GO:0016757,glycosyltransferase activity; GO:0016758,hexosyltransferase activity; GO:0046527,glucosyltransferase activity	PF00201.21:UDP-glucoronosyl and UDP-glucosyl transferase	--	--	--
Mi01g20270.1	2.4907	3.125	2.5842	7.5887	4.3709	4.5021	1.0155	0.776	0.6746	0.8629	1.0426	0.6249	54	73	51	155	92	88	19	15	16	19	21	14	1.23702	9.3e-08	2.6e-07	up	NA	NA	NA	NA	chr1	25000000	25000000	+	Mi01g20270.1	-- && UFOG6_FRAAN RecName: Full=UDP-glucose flavonoid 3-O-glucosyltransferase 6 {ECO:0000303|PubMed:18487633}; EC=2.4.1.91 {ECO:0000269|PubMed:18487633}; AltName: Full=Flavonol 3-O-glucosyltransferase 6 {ECO:0000303|PubMed:18487633}; Short=FaGT6 {ECO:0000303|PubMed:18487633};	K08237 hydroquinone glucosyltransferase [EC:2.4.1.218] | (RefSeq) hydroquinone glucosyltransferase-like (A)	--	anthocyanidin 3-O-glucosyltransferase 2-like [Mangifera indica]	A0A1L6K5N2_POPTO RecName: Full=Glycosyltransferase {ECO:0000256|RuleBase:RU362057}; EC=2.4.1.- {ECO:0000256|RuleBase:RU362057};	UDP-glucuronosyl and UDP-glucosyl transferase	GO:0102360,daphnetin 3-O-glucosyltransferase activity; GO:0047893,flavonol 3-O-glucosyltransferase activity; GO:0102425,myricetin 3-O-glucosyltransferase activity; GO:0003674,molecular_function; GO:0003824,catalytic activity; GO:0016740,transferase activity; GO:0016757,glycosyltransferase activity; GO:0016758,hexosyltransferase activity; GO:0008194,UDP-glycosyltransferase activity; GO:0035251,UDP…	--	--	--	--
Mi01g20280.1	4.9017	5.1046	5.5113	13.1419	12.9897	14.2687	2.6399	2.0908	3.1975	4.8943	4.2359	4.5432	213	239	218	538	548	559	99	81	152	216	171	204	1.61778	5.6e-58	8e-57	up	0.95909	1.6e-08	8.4e-08	FALSE	chr1	25000000	25000000	+	Mi01g20280.1	-- && UFOG6_FRAAN RecName: Full=UDP-glucose flavonoid 3-O-glucosyltransferase 6 {ECO:0000303|PubMed:18487633}; EC=2.4.1.91 {ECO:0000269|PubMed:18487633}; AltName: Full=Flavonol 3-O-glucosyltransferase 6 {ECO:0000303|PubMed:18487633}; Short=FaGT6 {ECO:0000303|PubMed:18487633};	K08237 hydroquinone glucosyltransferase [EC:2.4.1.218] | (RefSeq) hydroquinone glucosyltransferase-like (A)	--	anthocyanidin 3-O-glucosyltransferase 2-like [Mangifera indica]	A0A2H5MYR0_CITUN RecName: Full=Glycosyltransferase {ECO:0000256|RuleBase:RU362057}; EC=2.4.1.- {ECO:0000256|RuleBase:RU362057};	UDP-glucuronosyl and UDP-glucosyl transferase	GO:0102360,daphnetin 3-O-glucosyltransferase activity; GO:0047893,flavonol 3-O-glucosyltransferase activity; GO:0102425,myricetin 3-O-glucosyltransferase activity; GO:0003674,molecular_function; GO:0003824,catalytic activity; GO:0016740,transferase activity; GO:0016757,glycosyltransferase activity; GO:0016758,hexosyltransferase activity; GO:0008194,UDP-glycosyltransferase activity; GO:0035251,UDP…	PF00201.21:UDP-glucoronosyl and UDP-glucosyl transferase	--	--	--
Mi01g20330.1	2.2734	2.2298	1.9583	6.6087	6.7057	5.6737	1.4668	1.246	1.7711	2.7217	1.7519	2.6251	88	93	69	241	252	198	49	43	75	107	63	105	1.78895	2.1e-30	1.7e-29	up	0.83909	0.00054	0.00151	FALSE	chr1	25000000	25000000	+	Mi01g20330.1	-- && UFOG2_MANES RecName: Full=Anthocyanidin 3-O-glucosyltransferase 2; EC=2.4.1.115; AltName: Full=Flavonol 3-O-glucosyltransferase 2; AltName: Full=UDP-glucose flavonoid 3-O-glucosyltransferase 2; Flags: Fragment;	K08237 hydroquinone glucosyltransferase [EC:2.4.1.218] | (RefSeq) hydroquinone glucosyltransferase-like (A)	--	anthocyanidin 3-O-glucosyltransferase 2-like [Mangifera indica]	A0A8J4QRR1_9ROSI RecName: Full=Glycosyltransferase {ECO:0000256|RuleBase:RU362057}; EC=2.4.1.- {ECO:0000256|RuleBase:RU362057};	UDP-glucuronosyl and UDP-glucosyl transferase	GO:0047213,anthocyanidin 3-O-glucosyltransferase activity; GO:0009718,anthocyanin-containing compound biosynthetic process; GO:0003674,molecular_function; GO:0003824,catalytic activity; GO:0008194,UDP-glycosyltransferase activity; GO:0016740,transferase activity; GO:0016757,glycosyltransferase activity; GO:0016758,hexosyltransferase activity; GO:0035251,UDP-glucosyltransferase activity; GO:004652…	PF00201.21:UDP-glucoronosyl and UDP-glucosyl transferase	--	--	--
Mi01g20340.1	9.31	9.9743	7.6626	22.4021	21.9852	20.7196	6.105	6.682	5.9654	10.4638	11.9872	11.3564	311	359	233	705	713	624	176	199	218	355	372	392	1.50427	2.9e-57	4.1e-56	up	1.02854	4.2e-17	4.1e-16	up	chr1	25000000	25000000	-	Mi01g20340.1	-- && ZIP8_ORYSJ RecName: Full=Zinc transporter 8; AltName: Full=ZRT/IRT-like protein 8; Short=OsZIP8; Flags: Precursor;	K14709 solute carrier family 39 (zinc transporter), member 1/2/3 | (RefSeq) zinc transporter 8-like isoform X1 (A)	--	zinc transporter 8-like isoform X3 [Mangifera indica]	V4T0I2_CITCL SubName: Full=Uncharacterized protein {ECO:0000313|EMBL:ESR43021.1};	Fe2+/Zn2+ regulated transporter	GO:0016021,integral component of membrane; GO:0016020,membrane; GO:0005886,plasma membrane; GO:0005385,zinc ion transmembrane transporter activity; GO:0071577,zinc ion transmembrane transport; GO:0006829,zinc ion transport; GO:0003674,molecular_function; GO:0005215,transporter activity; GO:0008324,cation transmembrane transporter activity; GO:0015075,ion transmembrane transporter activity; GO:001…	PF02535.25:ZIP Zinc transporter	--	--	--
Mi01g20390.1	27.2452	29.4357	27.5558	54.5871	55.5647	54.0376	36.8232	38.1176	41.233	50.1185	50.8597	51.0067	1298	1511	1195	2450	2570	2321	1514	1619	2149	2425	2251	2511	1.19795	1e-128	4e-127	up	0.56416	1.5e-21	1.8e-20	FALSE	chr1	25000000	25000000	+	Mi01g20390.1	-- && GATP1_SOLLC RecName: Full=Gamma aminobutyrate transaminase 1, mitochondrial; AltName: Full=Gamma-aminobutyrate transaminase isozyme 1; Short=LeGABA-TP1; Short=SlGABA-T1; EC=2.6.1.96; Flags: Precursor;	K16871 4-aminobutyrate---pyruvate transaminase [EC:2.6.1.96] | (RefSeq) gamma aminobutyrate transaminase 1, mitochondrial isoform X1 (A)	ko00250: Alanine, aspartate and glutamate metabolism; ko00650: Butanoate metabolism; ko01100: Metabolic pathways	gamma aminobutyrate transaminase 1, mitochondrial isoform X1 [Mangifera indica]	A0A5C7HN62_9ROSI SubName: Full=Uncharacterized protein {ECO:0000313|EMBL:TXG57746.1};	Alanine-glyoxylate aminotransferase AGT2	GO:0005739,mitochondrion; GO:0003867,4-aminobutyrate transaminase activity; GO:0034387,4-aminobutyrate:pyruvate transaminase activity; GO:0004015,adenosylmethionine-8-amino-7-oxononanoate transaminase activity; GO:0102351,gamma-aminobutyrate transaminase (glyoxylate dependent) activity; GO:0030170,pyridoxal phosphate binding; GO:0009102,biotin biosynthetic process; GO:0009448,gamma-aminobutyric a…	PF00202.24:Aminotransferase class-III	--	--	--
Mi01g20400.1	37.7679	32.63	32.7204	69.4233	58.6694	68.1166	16.5444	18.4261	27.5066	22.3728	28.5901	31.0527	246	229	194	426	371	400	93	107	196	148	173	209	1.16322	5.3e-25	3.5e-24	up	0.56258	0.00296	0.00714	FALSE	chr1	25000000	25000000	-	Mi01g20400.1	-- && --	--	--	uncharacterized protein LOC123210393 [Mangifera indica]	A0A067FLP3_CITSI SubName: Full=Uncharacterized protein {ECO:0000313|EMBL:KDO64362.1};	--	--	--	--	--	--
Mi01g20440.1	36.9332	32.5919	37.4144	81.7811	73.902	81.596	49.2848	29.3722	37.7731	78.8412	75.2752	82.3244	244	232	225	509	474	486	281	173	273	529	462	562	1.38776	3.6e-41	3.6e-40	up	1.20336	2.7e-19	3e-18	up	chr1	25000000	25000000	-	Mi01g20440.1	-- && CSTM6_ARATH RecName: Full=Protein CYSTEINE-RICH TRANSMEMBRANE MODULE 6 {ECO:0000303|PubMed:29272523}; Short=AthCYSTM6 {ECO:0000303|PubMed:29272523};	--	--	cysteine-rich and transmembrane domain-containing protein WIH1-like [Mangifera indica]	A0A8K0MGR7_9ROSA SubName: Full=Uncharacterized protein {ECO:0000313|EMBL:KAF3445088.1};	--	GO:0005737,cytoplasm; GO:0016021,integral component of membrane; GO:0005886,plasma membrane; GO:0042802,identical protein binding; GO:0042803,protein homodimerization activity; GO:0071456,cellular response to hypoxia; GO:0003674,molecular_function; GO:0005488,binding; GO:0005515,protein binding; GO:0046983,protein dimerization activity; GO:0001666,response to hypoxia; GO:0006950,response to stres…	PF12734.10:Cysteine-rich TM module stress tolerance	--	--	--
Mi01g20480.1	0.4616	0.2812	0.4596	0.1837	0.1932	0.128	0.1003	0.1456	0.1582	0.0568	0.2019	0.1256	32	21	29	12	13	8	6	9	12	4	13	9	-1.0075	0.02461	0.03676	down	NA	NA	NA	NA	chr1	25000000	25000000	+	Mi01g20480.1	-- && PP301_ARATH RecName: Full=Pentatricopeptide repeat-containing protein At4g02750;	--	--	pentatricopeptide repeat-containing protein At4g02750-like [Mangifera indica]	A0A2H5MWW3_CITUN SubName: Full=Uncharacterized protein {ECO:0000313|EMBL:GAY32478.1};	FOG: PPR repeat	GO:0043231,intracellular membrane-bounded organelle; GO:0003723,RNA binding; GO:0008270,zinc ion binding; GO:0140547,acquisition of seed longevity; GO:0009451,RNA modification; GO:0010214,seed coat development; GO:0003674,molecular_function; GO:0003676,nucleic acid binding; GO:0005488,binding; GO:0097159,organic cyclic compound binding; GO:1901363,heterocyclic compound binding; GO:0043167,ion bin…	PF01535.23:PPR repeat	--	--	--
Mi01g20490.1	2.3126	2.2726	1.7934	3.7544	3.447	2.8669	1.1349	1.3123	0.8456	2.0092	2.3429	1.6851	85	90	60	130	123	95	36	43	34	75	80	64	0.89118	3.8e-06	9.2e-06	FALSE	1.05829	9.1e-05	0.00029	up	chr1	25000000	25000000	-	Mi01g20490.1	-- && ARAE1_ARATH RecName: Full=UDP-arabinose 4-epimerase 1 {ECO:0000305}; EC=5.1.3.5 {ECO:0000269|PubMed:12566589}; AltName: Full=UDP-D-xylose 4-epimerase 1 {ECO:0000305};	K12448 UDP-arabinose 4-epimerase [EC:5.1.3.5] | (RefSeq) probable UDP-arabinose 4-epimerase 2 (A)	ko00520: Amino sugar and nucleotide sugar metabolism; ko01100: Metabolic pathways; ko01250: Biosynthesis of nucleotide sugars	probable UDP-arabinose 4-epimerase 2 [Mangifera indica]	A0A067FMC4_CITSI RecName: Full=UDP-glucose 4-epimerase {ECO:0000256|RuleBase:RU366046}; EC=5.1.3.- {ECO:0000256|RuleBase:RU366046};	UDP-glucose 4-epimerase/UDP-sulfoquinovose synthase	GO:0005794,Golgi apparatus; GO:0032580,Golgi cisterna membrane; GO:0000138,Golgi trans cisterna; GO:0016021,integral component of membrane; GO:0050373,UDP-arabinose 4-epimerase activity; GO:0003978,UDP-glucose 4-epimerase activity; GO:0019567,arabinose biosynthetic process; GO:0045227,capsule polysaccharide biosynthetic process; GO:0006012,galactose metabolic process; GO:0009832,plant-type cell w…	PF16363.8:GDP-mannose 4,6 dehydratase	--	--	--
Mi01g20520.1	4.7558	4.5367	4.2844	1.4611	1.4451	1.605	5.9094	5.3048	5.6136	2.8322	2.5454	2.4678	539	554	442	156	159	164	578	536	696	326	268	289	-1.3552	1.3e-33	1.1e-32	down	-0.9224	1.8e-19	2e-18	FALSE	chr1	25000000	25000000	-	Mi01g20520.1	-- && --	K10891 fanconi anemia group D2 protein | (RefSeq) Fanconi anemia group D2 protein homolog isoform X1 (A)	--	Fanconi anemia group D2 protein homolog isoform X1 [Mangifera indica]	A0A5C7HLK7_9ROSI SubName: Full=Uncharacterized protein {ECO:0000313|EMBL:TXG57764.1};	Uncharacterized conserved protein	GO:0006281,DNA repair; GO:0006139,nucleobase-containing compound metabolic process; GO:0006259,DNA metabolic process; GO:0006725,cellular aromatic compound metabolic process; GO:0006807,nitrogen compound metabolic process; GO:0006950,response to stress; GO:0006974,cellular response to DNA damage stimulus; GO:0008150,biological_process; GO:0008152,metabolic process; GO:0009987,cellular process; GO…	PF14631.9:Fanconi anaemia protein FancD2 nuclease	--	--	--
Mi01g20570.1	1.3949	1.5006	1.1493	3.8025	2.547	2.145	1.9836	1.1379	1.7967	1.1549	1.092	1.5033	44	51	33	113	78	61	54	32	62	37	32	49	1.30146	3.7e-07	9.8e-07	up	-0.2104	0.48434	0.58271	FALSE	chr1	25000000	25000000	+	Mi01g20570.1	-- && DMR6_ARATH RecName: Full=Protein DOWNY MILDEW RESISTANCE 6 {ECO:0000303|PubMed:15986928}; Short=AtDMR6 {ECO:0000303|PubMed:15986928}; EC=1.14.11.- {ECO:0000255|PROSITE-ProRule:PRU00805}; AltName: Full=2-oxoglutarate (2OG)-Fe(II) oxygenase-like protein DMR6 {ECO:0000303|PubMed:18248595}; AltName: Full=Salicylate 3-hydroxylase DMR6 {ECO:0000305}; Short=S3H DMR6 {ECO:0000305}; Short=SA 3-hydro…	K24028 salicylic acid 3-hydroxylase [EC:1.14.11.-] | (RefSeq) protein DOWNY MILDEW RESISTANCE 6 (A)	--	protein DOWNY MILDEW RESISTANCE 6 [Mangifera indica]	A0A5D2WZM3_GOSMU RecName: Full=Fe2OG dioxygenase domain-containing protein {ECO:0000259|PROSITE:PS51471};	Iron/ascorbate family oxidoreductases	GO:0051213,dioxygenase activity; GO:0033759,flavone synthase activity; GO:0046872,metal ion binding; GO:0034785,salicylate 5-hydroxylase activity; GO:0071456,cellular response to hypoxia; GO:0042742,defense response to bacterium; GO:0002229,defense response to oomycetes; GO:0009813,flavonoid biosynthetic process; GO:0010150,leaf senescence; GO:0009617,response to bacterium; GO:0009620,response to…	PF03171.23:2OG-Fe(II) oxygenase superfamily	--	--	--
Mi01g20720.1	3.3474	3.1067	3.0967	6.1246	4.9904	6.0091	1.378	0.5434	1.3286	2.5587	1.9438	1.364	76	76	64	131	110	123	27	11	33	59	41	32	1.07703	1.2e-08	3.7e-08	up	1.02638	0.00568	0.01285	up	chr1	25000000	25000000	-	Mi01g20720.1	-- && --	--	--	uncharacterized protein LOC123220039 [Mangifera indica]	A0A5C7GUX5_9ROSI SubName: Full=Uncharacterized protein {ECO:0000313|EMBL:TXG48478.1};	--	GO:0016021,integral component of membrane; GO:0005575,cellular_component; GO:0016020,membrane; GO:0031224,intrinsic component of membrane; GO:0110165,cellular anatomical entity	PF04654.15:Protein of unknown function, DUF599	--	--	--
Mi01g20750.1	8.765	8.1867	7.9731	3.2889	3.0478	3.1581	8.2803	9.7688	10.4617	5.9642	4.7475	5.754	314	316	260	111	106	102	256	312	410	217	158	213	-1.1571	8.1e-17	3.9e-16	down	-0.6145	6.1e-06	2.3e-05	FALSE	chr1	25000000	25000000	+	Mi01g20750.1	-- && --	K24134 zinc finger-containing ubiquitin peptidase 1 [EC:3.4.19.12] | (RefSeq) zinc finger-containing ubiquitin peptidase 1 (A)	--	zinc finger-containing ubiquitin peptidase 1 [Mangifera indica]	A0A836DMT5_9ROSI SubName: Full=Zinc finger with UFM1-specific peptidase domain protein {ECO:0000313|EMBL:KAG5233614.1};	Uncharacterized conserved protein	--	PF07910.16:Peptidase family C78	--	--	--
Mi01g20900.1	2.7914	2.6339	2.7599	9.0866	7.6194	7.2761	4.3665	3.7051	3.4447	14.1548	12.67	13.5521	60	61	54	184	159	141	81	71	81	309	253	301	1.78767	5.6e-22	3.3e-21	up	1.9955	3.6e-36	7.9e-35	up	chr1	25000000	25000000	+	Mi01g20900.1	-- && NHL26_ARATH RecName: Full=NDR1/HIN1-like protein 26 {ECO:0000303|Ref.4};	--	--	NDR1/HIN1-like protein 26 [Mangifera indica]	A0A5C7GUZ9_9ROSI RecName: Full=LEA_2 domain-containing protein {ECO:0000259|Pfam:PF03168};	--	GO:0046658,anchored component of plasma membrane; GO:0005783,endoplasmic reticulum; GO:0005789,endoplasmic reticulum membrane; GO:0016021,integral component of membrane; GO:0009506,plasmodesma; GO:0009511,plasmodesmatal endoplasmic reticulum; GO:0098542,defense response to other organism; GO:0110126,phloem loading; GO:0006950,response to stress; GO:0006952,defense response; GO:0008150,biological_…	PF03168.16:Late embryogenesis abundant protein	--	--	--
Mi01g20930.1	0.1596	0.0494	0.4091	82.6767	76.4467	79.9611	0.2466	0.6564	0.2918	149.454	155.713	153.638	3	1	7	1464	1395	1355	4	11	6	2853	2719	2984	8.90362	2.6e-91	6.3e-90	up	8.78547	2e-165	3e-163	up	chr1	25000000	25000000	-	Mi01g20930.1	-- && HOX6_ORYSI RecName: Full=Homeobox-leucine zipper protein HOX6; AltName: Full=HD-ZIP protein HOX6; AltName: Full=Homeodomain transcription factor HOX6; AltName: Full=OsHox6;	K09338 homeobox-leucine zipper protein | (RefSeq) homeobox-leucine zipper protein ATHB-12-like (A)	--	homeobox-leucine zipper protein ATHB-12-like [Mangifera indica]	A0A6P5RSJ2_PRUAV SubName: Full=homeobox-leucine zipper protein ATHB-12-like {ECO:0000313|RefSeq:XP_021805522.1};	Transcription factor HEX, contains HOX and HALZ domains	GO:0005634,nucleus; GO:0000981,DNA-binding transcription factor activity, RNA polymerase II-specific; GO:0043565,sequence-specific DNA binding; GO:0003674,molecular_function; GO:0003700,DNA-binding transcription factor activity; GO:0140110,transcription regulator activity; GO:0003676,nucleic acid binding; GO:0003677,DNA binding; GO:0005488,binding; GO:0097159,organic cyclic compound binding; GO:1…	PF00046.32:Homeodomain	HB-HD-ZIP	TF	HB->HB-HD-ZIP
Mi01g21000.1	10.0763	10.1817	10.0696	18.3064	18.3892	18.0666	16.9676	14.7233	15.356	9.9842	9.8837	9.3341	631	687	574	1080	1118	1020	917	822	1052	635	575	604	1.08842	2.6e-61	3.9e-60	up	-0.5097	1e-09	5.9e-09	FALSE	chr1	25000000	25000000	-	Mi01g21000.1	-- && YSL2_ARATH RecName: Full=Metal-nicotianamine transporter YSL2; AltName: Full=Protein YELLOW STRIPE LIKE 2; Short=AtYSL2;	--	--	metal-nicotianamine transporter YSL2-like [Mangifera indica]	A0A2H5QT94_CITUN SubName: Full=Uncharacterized protein {ECO:0000313|EMBL:GAY67837.1};	--	GO:0016021,integral component of membrane; GO:0016020,membrane; GO:0005886,plasma membrane; GO:0051980,iron-nicotianamine transmembrane transporter activity; GO:0035673,oligopeptide transmembrane transporter activity; GO:0010039,response to iron ion; GO:0010043,response to zinc ion; GO:0048316,seed development; GO:0003674,molecular_function; GO:0005215,transporter activity; GO:0015603,iron chelat…	PF03169.18:OPT oligopeptide transporter protein	--	--	--
Mi01g21130.1	15.1066	16.0905	15.3705	52.8408	40.8326	47.4567	13.98	15.2387	19.0915	37.2357	34.4865	36.8921	149	171	138	491	391	422	119	134	206	373	316	376	1.83381	8.4e-51	1.1e-49	up	1.33975	3.5e-23	4.6e-22	up	chr1	25000000	25000000	+	Mi01g21130.1	-- && YIPL5_ARATH RecName: Full=Protein yippee-like At4g27740;	--	--	protein yippee-like At4g27740 [Pistacia vera]	V4T2I9_CITCL RecName: Full=Protein yippee-like {ECO:0000256|RuleBase:RU110713};	Predicted Yippee-type zinc-binding protein	GO:0005886,plasma membrane; GO:0046872,metal ion binding; GO:0003674,molecular_function; GO:0005488,binding; GO:0043167,ion binding; GO:0043169,cation binding; GO:0005575,cellular_component; GO:0016020,membrane; GO:0071944,cell periphery; GO:0110165,cellular anatomical entity	PF03226.17:Yippee zinc-binding/DNA-binding /Mis18, centromere assembly	--	--	--
Mi01g21170.1	5.0182	5.5641	4.0981	8.485	9.9719	6.8468	7.3584	8.5677	8.2406	10.538	9.9908	9.9277	113	135	84	180	218	139	143	172	203	241	209	231	1.01841	2.8e-09	8.8e-09	up	0.51028	0.00024	0.00072	FALSE	chr1	26000000	26000000	-	Mi01g21170.1	-- && DOF37_ARATH RecName: Full=Dof zinc finger protein DOF3.7; Short=AtDOF3.7; AltName: Full=Dof affecting germination 1; AltName: Full=RolB domain B factor a; AltName: Full=Transcription factor BBFa; Short=AtBBFa;	--	--	dof zinc finger protein DOF4.6-like isoform X2 [Mangifera indica]	A0A8J4RSJ2_9ROSI RecName: Full=Dof-type domain-containing protein {ECO:0000259|PROSITE:PS50884};	--	GO:0005634,nucleus; GO:0003677,DNA binding; GO:0003700,DNA-binding transcription factor activity; GO:0046872,metal ion binding; GO:0003674,molecular_function; GO:0003676,nucleic acid binding; GO:0005488,binding; GO:0097159,organic cyclic compound binding; GO:1901363,heterocyclic compound binding; GO:0140110,transcription regulator activity; GO:0043167,ion binding; GO:0043169,cation binding; GO:00…	PF02701.18:Dof domain, zinc finger	C2C2-Dof	TF	C2C2->C2C2-Dof
Mi01g21290.1	6.1568	5.357	5.8881	10.7657	10.0788	12.3167	10.0641	8.1391	10.276	12.2596	14.231	11.8102	224	210	195	369	356	404	316	264	409	453	481	444	1.16694	1.8e-23	1.1e-22	up	0.6028	1.3e-07	6.1e-07	FALSE	chr1	26000000	26000000	-	Mi01g21290.1	-- && P2C57_ARATH RecName: Full=Protein phosphatase 2C 57 {ECO:0000303|PubMed:19021904}; Short=AtPP2C57 {ECO:0000303|PubMed:19021904}; EC=3.1.3.16 {ECO:0000269|PubMed:20126264}; AltName: Full=Protein phosphatase 2C PPH1 {ECO:0000303|PubMed:15130549}; Short=PP2C PPH1 {ECO:0000303|PubMed:15130549}; AltName: Full=Thylakoid-associated phosphatase of 38 kDa {ECO:0000303|PubMed:20126264};	K04457 protein phosphatase 1A [EC:3.1.3.16] | (RefSeq) protein phosphatase 2C 57 (A)	--	protein phosphatase 2C 57 [Mangifera indica]	V4T2G1_CITCL RecName: Full=Protein-serine/threonine phosphatase {ECO:0000256|ARBA:ARBA00013081}; EC=3.1.3.16 {ECO:0000256|ARBA:ARBA00013081};	Serine/threonine protein phosphatase	GO:0009507,chloroplast; GO:0009570,chloroplast stroma; GO:0005737,cytoplasm; GO:0016021,integral component of membrane; GO:0005730,nucleolus; GO:0005634,nucleus; GO:0009579,thylakoid; GO:0000287,magnesium ion binding; GO:0030145,manganese ion binding; GO:0017018,myosin phosphatase activity; GO:0016791,phosphatase activity; GO:0016311,dephosphorylation; GO:0009767,photosynthetic electron transport…	PF00481.24:Protein phosphatase 2C	--	--	--
Mi01g21390.1	0.8833	0.795	0.4411	0.4688	0.3033	0.2524	0.6668	0.7206	0.7096	1.4232	1.1093	1.2304	66	64	30	33	22	17	43	48	58	108	77	95	-0.8171	0.01671	0.02569	FALSE	1.02233	8.9e-06	3.3e-05	up	chr1	26000000	26000000	-	Mi01g21390.1	-- && --	--	--	early endosome antigen 1 [Mangifera indica]	A0A067EGN8_CITSI SubName: Full=Uncharacterized protein {ECO:0000313|EMBL:KDO54213.1};	--	--	--	--	--	--
Mi01g21460.1	1.8529	1.6001	2.2834	1.0604	0.4315	0.5719	9.5776	8.693	8.675	6.7583	6.5733	6.0812	115	107	129	62	26	32	513	481	589	426	379	390	-1.2391	2.7e-06	6.6e-06	down	-0.2945	0.00286	0.00691	FALSE	chr1	26000000	26000000	+	Mi01g21460.1	-- && DMS3_ARATH RecName: Full=Protein DEFECTIVE IN MERISTEM SILENCING 3; AltName: Full=Protein INVOLVED IN DE NOVO 1;	K23113 structural maintenance of chromosomes flexible hinge domain-containing protein 1 | (RefSeq) structural maintenance of chromosomes flexible hinge domain-containing protein GMI1 isoform X1 (A)	--	protein DEFECTIVE IN MERISTEM SILENCING 3-like [Mangifera indica]	V4T2B7_CITCL SubName: Full=Uncharacterized protein {ECO:0000313|EMBL:ESR54333.1};	--	GO:0000419,RNA polymerase V complex; GO:0042803,protein homodimerization activity; GO:0006306,DNA methylation; GO:0031047,gene silencing by RNA; GO:0080188,gene silencing by RNA-directed DNA methylation; GO:0003674,molecular_function; GO:0005488,binding; GO:0005515,protein binding; GO:0042802,identical protein binding; GO:0046983,protein dimerization activity; GO:0006139,nucleobase-containing com…	--	--	--	--
Mi01g21630.1	2.0059	1.947	2.3855	1.0939	0.7392	0.7756	2.0897	1.7545	2.6242	2.2649	2.0403	1.9412	109	114	118	56	39	38	98	85	156	125	103	109	-1.0434	4.1e-06	9.9e-06	down	0.12258	0.52235	0.61775	FALSE	chr1	26000000	26000000	+	Mi01g21630.1	-- && CAX5_ARATH RecName: Full=Vacuolar cation/proton exchanger 5; AltName: Full=Ca(2+)/H(+) antiporter CAX5; AltName: Full=Ca(2+)/H(+) exchanger 5; AltName: Full=Protein CATION EXCHANGER 5;	K07300 Ca2+:H+ antiporter | (RefSeq) vacuolar cation/proton exchanger 5-like isoform X1 (A)	--	vacuolar cation/proton exchanger 5-like isoform X2 [Mangifera indica]	A0A067GEY2_CITSI RecName: Full=Vacuolar cation/proton exchanger {ECO:0000256|RuleBase:RU365028};	Ca2+/H+ antiporter VCX1 and related proteins	GO:0016021,integral component of membrane; GO:0009705,plant-type vacuole membrane; GO:0015369,calcium:proton antiporter activity; GO:0070588,calcium ion transmembrane transport; GO:0006874,cellular calcium ion homeostasis; GO:0003674,molecular_function; GO:0005215,transporter activity; GO:0005451,monovalent cation:proton antiporter activity; GO:0008324,cation transmembrane transporter activity; G…	PF01699.27:Sodium/calcium exchanger protein	--	--	--
Mi01g21660.1	10.0589	9.8526	9.6826	15.0246	15.0858	16.0635	40.5853	42.154	37.6179	12.4851	12.5911	12.3346	307	324	269	432	447	442	1069	1147	1256	387	357	389	0.87714	1.9e-19	1e-18	FALSE	-1.5081	1.3e-66	6.2e-65	down	chr1	26000000	26000000	+	Mi01g21660.1	-- && BRG3_ARATH RecName: Full=Probable BOI-related E3 ubiquitin-protein ligase 3; EC=2.3.2.27 {ECO:0000250|UniProtKB:Q9FHE4}; AltName: Full=RING-type E3 ubiquitin transferase BRG3 {ECO:0000305};	K19042 E3 ubiquitin-protein ligase BOI and related proteins [EC:2.3.2.27] | (RefSeq) probable BOI-related E3 ubiquitin-protein ligase 3 (A)	--	probable BOI-related E3 ubiquitin-protein ligase 3 [Mangifera indica]	A0A067JQJ1_JATCU RecName: Full=RING-type domain-containing protein {ECO:0000259|PROSITE:PS50089};	Predicted E3 ubiquitin ligase	GO:0005634,nucleus; GO:0046872,metal ion binding; GO:0004842,ubiquitin-protein transferase activity; GO:0006952,defense response; GO:0043161,proteasome-mediated ubiquitin-dependent protein catabolic process; GO:0043067,regulation of programmed cell death; GO:0003674,molecular_function; GO:0005488,binding; GO:0043167,ion binding; GO:0043169,cation binding; GO:0003824,catalytic activity; GO:0016740…	PF13920.9:Zinc finger, C3HC4 type (RING finger)	--	--	--
Mi01g21820.1	0.5324	0.6176	0.2193	1.3068	1.3366	1.181	0.5397	0.3359	0.9124	1.0156	0.967	1.2236	16	20	6	37	39	32	14	9	30	31	27	38	1.69968	1.5e-05	3.3e-05	up	NA	NA	NA	NA	chr1	26000000	26000000	+	Mi01g21820.1	-- && NAC22_ARATH RecName: Full=NAC domain-containing protein 21/22; Short=ANAC021/ANAC022;	--	--	NAC domain-containing protein 21/22 isoform X2 [Mangifera indica]	A0A896WDM8_MELAB SubName: Full=NAC family transcription factor {ECO:0000313|EMBL:QSD99855.1};	--	GO:0005634,nucleus; GO:0003677,DNA binding; GO:0003700,DNA-binding transcription factor activity; GO:0009734,auxin-activated signaling pathway; GO:0048527,lateral root development; GO:0003674,molecular_function; GO:0003676,nucleic acid binding; GO:0005488,binding; GO:0097159,organic cyclic compound binding; GO:1901363,heterocyclic compound binding; GO:0140110,transcription regulator activity; GO:…	PF02365.18:No apical meristem (NAM) protein	NAC	TF	NAC
Mi01g21890.1	7.2111	6.2674	6.1822	1.8079	1.2927	1.2373	5.9898	5.0944	4.5705	3.2559	3.3343	3.0748	724	678	565	171	126	112	519	456	502	332	311	319	-1.9443	3.9e-56	5.4e-55	down	-0.5162	8e-06	3e-05	FALSE	chr1	26000000	26000000	-	Mi01g21890.1	-- && KN14Q_ARATH RecName: Full=Kinesin-like protein KIN-14Q {ECO:0000305};	K10406 kinesin family member C2/C3 | (RefSeq) kinesin-like protein KIN-14Q isoform X1 (A)	ko04814: Motor proteins	kinesin-like protein KIN-14Q isoform X1 [Mangifera indica]	A0A2H5PNC3_CITUN RecName: Full=Kinesin motor domain-containing protein {ECO:0000259|PROSITE:PS50067};	Kinesin (KAR3 subfamily)	GO:0005874,microtubule; GO:0015630,microtubule cytoskeleton; GO:0005524,ATP binding; GO:0008017,microtubule binding; GO:0003777,microtubule motor activity; GO:0007018,microtubule-based movement; GO:0007017,microtubule-based process; GO:0000166,nucleotide binding; GO:0003674,molecular_function; GO:0005488,binding; GO:0017076,purine nucleotide binding; GO:0030554,adenyl nucleotide binding; GO:00325…	PF00225.26:Kinesin motor domain	--	--	--
Mi01g21940.1	7.4067	6.9191	6.8604	14.5421	14.3607	13.4776	50.9889	54.1909	54.252	70.6401	75.35	77.8157	153	154	129	283	288	251	909	998	1226	1482	1446	1661	1.23631	6.2e-22	3.7e-21	up	0.66618	3.8e-22	4.8e-21	FALSE	chr1	26000000	26000000	-	Mi01g21940.1	-- && GSTXC_TOBAC RecName: Full=Probable glutathione S-transferase parC; EC=2.5.1.18; AltName: Full=Auxin-regulated protein parC;	K00799 glutathione S-transferase [EC:2.5.1.18] | (RefSeq) probable glutathione S-transferase (A)	ko00480: Glutathione metabolism; ko01100: Metabolic pathways	probable glutathione S-transferase [Mangifera indica]	B9T3K4_RICCO RecName: Full=Glutathione transferase {ECO:0000256|ARBA:ARBA00012452}; EC=2.5.1.18 {ECO:0000256|ARBA:ARBA00012452};	Glutathione S-transferase	GO:0005737,cytoplasm; GO:0004364,glutathione transferase activity; GO:0009734,auxin-activated signaling pathway; GO:0006749,glutathione metabolic process; GO:0003674,molecular_function; GO:0003824,catalytic activity; GO:0016740,transferase activity; GO:0016765,transferase activity, transferring alkyl or aryl (other than methyl) groups; GO:0007154,cell communication; GO:0007165,signal transduction…	PF02798.23:Glutathione S-transferase, N-terminal domain	--	--	--
Mi01g21960.1	13.6863	12.4465	15.8427	3.315	4.4468	4.0754	77.4838	74.6966	87.9102	122.459	125.372	148.806	149	146	157	34	47	40	728	725	1047	1354	1268	1674	-1.587	1.7e-13	7e-13	down	0.90109	5e-26	7.5e-25	FALSE	chr1	26000000	26000000	+	Mi01g21960.1	-- && GSTX4_TOBAC RecName: Full=Probable glutathione S-transferase; EC=2.5.1.18; AltName: Full=Auxin-induced protein PCNT107;	K00799 glutathione S-transferase [EC:2.5.1.18] | (RefSeq) probable glutathione S-transferase (A)	ko00480: Glutathione metabolism; ko01100: Metabolic pathways	probable glutathione S-transferase [Mangifera indica]	A0A8J4QGF2_9ROSI RecName: Full=Glutathione transferase {ECO:0000256|ARBA:ARBA00012452}; EC=2.5.1.18 {ECO:0000256|ARBA:ARBA00012452};	Glutathione S-transferase	GO:0005737,cytoplasm; GO:0004364,glutathione transferase activity; GO:0009734,auxin-activated signaling pathway; GO:0006749,glutathione metabolic process; GO:0003674,molecular_function; GO:0003824,catalytic activity; GO:0016740,transferase activity; GO:0016765,transferase activity, transferring alkyl or aryl (other than methyl) groups; GO:0007154,cell communication; GO:0007165,signal transduction…	PF13410.9:Glutathione S-transferase, C-terminal domain	--	--	--
Mi01g21980.1	9.1529	7.3017	8.1345	2.7291	2.9131	3.4221	58.5696	65.1173	76.052	111.538	114.41	122.566	178	153	144	50	55	60	983	1129	1618	2203	2067	2463	-1.2042	7.8e-10	2.5e-09	down	0.97907	2.2e-35	4.7e-34	FALSE	chr1	26000000	26000000	+	Mi01g21980.1	-- && GSTX3_SOYBN RecName: Full=Glutathione S-transferase 3; EC=2.5.1.18;	K00799 glutathione S-transferase [EC:2.5.1.18] | (RefSeq) probable glutathione S-transferase (A)	ko00480: Glutathione metabolism; ko01100: Metabolic pathways	probable glutathione S-transferase [Mangifera indica]	B6DZD3_CITSI RecName: Full=Glutathione transferase {ECO:0000256|ARBA:ARBA00012452}; EC=2.5.1.18 {ECO:0000256|ARBA:ARBA00012452};	Glutathione S-transferase	GO:0005737,cytoplasm; GO:0004364,glutathione transferase activity; GO:0006749,glutathione metabolic process; GO:0042221,response to chemical; GO:0003674,molecular_function; GO:0003824,catalytic activity; GO:0016740,transferase activity; GO:0016765,transferase activity, transferring alkyl or aryl (other than methyl) groups; GO:0006518,peptide metabolic process; GO:0006575,cellular modified amino a…	PF02798.23:Glutathione S-transferase, N-terminal domain	--	--	--
Mi01g22040.1	0.4628	0.2863	0.4519	0.4367	0.6885	0.4563	2.562	1.961	1.6451	6.8351	5.6458	5.3246	9	6	8	8	13	8	43	34	35	135	102	107	NA	NA	NA	NA	1.71974	1.1e-12	8.1e-12	up	chr1	26000000	26000000	-	Mi01g22040.1	-- && CSPL1_GOSHI RecName: Full=CASP-like protein F16; AltName: Full=CASP-like protein 2A1; Short=GhCASPL2A1;	--	--	CASP-like protein F16 [Mangifera indica]	A0A067E5W9_CITSI RecName: Full=CASP-like protein {ECO:0000256|RuleBase:RU361233};	--	GO:0016021,integral component of membrane; GO:0005886,plasma membrane; GO:0051539,4 iron, 4 sulfur cluster binding; GO:0090376,seed trichome differentiation; GO:0003674,molecular_function; GO:0005488,binding; GO:0051536,iron-sulfur cluster binding; GO:0051540,metal cluster binding; GO:0000003,reproduction; GO:0003006,developmental process involved in reproduction; GO:0007275,multicellular organis…	PF04535.15:Casparian strip membrane protein domain	--	--	--
Mi01g22060.1	2.2268	1.887	2.2336	0.6166	1.3962	1.772	0.5048	0.7602	1.5045	2.8599	2.2407	2.8109	46	42	42	12	28	33	9	14	34	60	43	60	-0.5092	0.14663	0.18804	FALSE	1.66481	4e-06	1.6e-05	up	chr1	26000000	26000000	-	Mi01g22060.1	-- && GSTXC_TOBAC RecName: Full=Probable glutathione S-transferase parC; EC=2.5.1.18; AltName: Full=Auxin-regulated protein parC;	K00799 glutathione S-transferase [EC:2.5.1.18] | (RefSeq) probable glutathione S-transferase (A)	ko00480: Glutathione metabolism; ko01100: Metabolic pathways	probable glutathione S-transferase [Mangifera indica]	A0A6A6NCT0_HEVBR RecName: Full=Glutathione transferase {ECO:0000256|ARBA:ARBA00012452}; EC=2.5.1.18 {ECO:0000256|ARBA:ARBA00012452};	Glutathione S-transferase	GO:0005737,cytoplasm; GO:0004364,glutathione transferase activity; GO:0009734,auxin-activated signaling pathway; GO:0006749,glutathione metabolic process; GO:0003674,molecular_function; GO:0003824,catalytic activity; GO:0016740,transferase activity; GO:0016765,transferase activity, transferring alkyl or aryl (other than methyl) groups; GO:0007154,cell communication; GO:0007165,signal transduction…	PF02798.23:Glutathione S-transferase, N-terminal domain	--	--	--
Mi01g22090.1	1.7091	1.8819	1.2729	3.4438	3.9385	5.3658	17.3869	21.9645	18.0058	30.6328	30.4018	29.9117	59	70	40	112	132	167	518	676	680	1074	975	1067	1.61892	6.2e-14	2.6e-13	up	0.84244	2.9e-20	3.3e-19	FALSE	chr1	26000000	26000000	-	Mi01g22090.1	-- && GLO1_ARATH RecName: Full=Glycolate oxidase 1; Short=AtGLO1; Short=GOX1 {ECO:0000303|PubMed:25416784}; EC=1.1.3.15 {ECO:0000269|PubMed:25416784}; AltName: Full=(S)-2-hydroxy-acid oxidase GLO1; AltName: Full=Short chain alpha-hydroxy acid oxidase GLO1;	K11517 (S)-2-hydroxy-acid oxidase [EC:1.1.3.15] | (RefSeq) (S)-2-hydroxy-acid oxidase GLO1 isoform X1 (A)	ko00630: Glyoxylate and dicarboxylate metabolism; ko01100: Metabolic pathways; ko01110: Biosynthesis of secondary metabolites; ko01200: Carbon metabolism; ko04146: Peroxisome	glycolate oxidase [Mangifera indica]	F1CWA9_MANIN RecName: Full=(S)-2-hydroxy-acid oxidase {ECO:0000256|ARBA:ARBA00013087}; EC=1.1.3.15 {ECO:0000256|ARBA:ARBA00013087};	Glycolate oxidase	GO:0048046,apoplast; GO:0009507,chloroplast; GO:0009570,chloroplast stroma; GO:0005829,cytosol; GO:0022626,cytosolic ribosome; GO:0005634,nucleus; GO:0005777,peroxisome; GO:0009506,plasmodesma; GO:0003973,(S)-2-hydroxy-acid oxidase activity; GO:0010181,FMN binding; GO:0003729,mRNA binding; GO:0042742,defense response to bacterium; GO:0050665,hydrogen peroxide biosynthetic process; GO:0009854,oxid…	PF01070.21:FMN-dependent dehydrogenase	--	--	--
Mi01g22140.1	4.0604	5.0476	4.7471	55.3377	55.1183	54.2512	1.1654	1.1073	0.8513	16.9821	15.8988	18.007	218	292	232	2799	2873	2626	54	53	50	926	793	999	3.80588	0	0	up	4.22066	2e-184	4e-182	up	chr1	26000000	26000000	-	Mi01g22140.1	-- && NCED1_SOLLC RecName: Full=9-cis-epoxycarotenoid dioxygenase NCED1, chloroplastic {ECO:0000303|Ref.2}; Short=LeNCED1 {ECO:0000303|Ref.2}; Short=SlNCED1 {ECO:0000303|PubMed:22345638}; EC=1.13.11.51 {ECO:0000250|UniProtKB:Q9LRR7}; AltName: Full=Nine-cis-epoxycarotenoid dioxygenase 1 {ECO:0000303|Ref.2}; Flags: Precursor;	K09840 9-cis-epoxycarotenoid dioxygenase [EC:1.13.11.51] | (RefSeq) 9-cis-epoxycarotenoid dioxygenase NCED1, chloroplastic-like (A)	ko00906: Carotenoid biosynthesis; ko01100: Metabolic pathways; ko01110: Biosynthesis of secondary metabolites	9-cis-epoxycarotenoid dioxygenase NCED1, chloroplastic-like [Mangifera indica]	A0A067E602_CITSI SubName: Full=Uncharacterized protein {ECO:0000313|EMBL:KDO50508.1};	Beta, beta-carotene 15,15'-dioxygenase and related enzymes	GO:0009570,chloroplast stroma; GO:0045549,9-cis-epoxycarotenoid dioxygenase activity; GO:0010436,carotenoid dioxygenase activity; GO:0046872,metal ion binding; GO:0009688,abscisic acid biosynthetic process; GO:0009738,abscisic acid-activated signaling pathway; GO:0048653,anther development; GO:1901812,beta-carotene biosynthetic process; GO:0016121,carotene catabolic process; GO:0009835,fruit ripe…	PF03055.18:Retinal pigment epithelial membrane protein	--	--	--
Mi01g22180.1	1.5046	1.8951	2.4793	1.0267	1.4391	1.5497	1.8679	0.9644	1.9648	3.492	4.1646	6.7603	14	19	21	9	13	13	15	8	20	33	36	65	NA	NA	NA	NA	1.76019	1.1e-05	4e-05	up	chr1	26000000	26000000	+	Mi01g22180.1	-- && VQ1_ARATH RecName: Full=VQ motif-containing protein 1 {ECO:0000303|PubMed:22535423}; Short=AtVQ1 {ECO:0000303|PubMed:22535423};	--	--	VQ motif-containing protein 1-like [Pistacia vera]	A0A830CRY8_9LAMI RecName: Full=VQ domain-containing protein {ECO:0000259|Pfam:PF05678};	--	GO:0005634,nucleus; GO:0005575,cellular_component; GO:0005622,intracellular anatomical structure; GO:0043226,organelle; GO:0043227,membrane-bounded organelle; GO:0043229,intracellular organelle; GO:0043231,intracellular membrane-bounded organelle; GO:0110165,cellular anatomical entity	PF05678.17:VQ motif	--	--	--
Mi01g22230.1	5.3251	5.9306	4.5382	2.5693	1.5624	2.1478	2.5055	2.3892	2.4486	0.572	0.4516	0.406	165	198	128	75	47	60	67	66	83	18	13	13	-1.0997	3.9e-08	1.1e-07	down	-2.1821	3.2e-11	2.1e-10	down	chr1	27000000	27000000	+	Mi01g22230.1	-- && G2OX1_PEA RecName: Full=Gibberellin 2-beta-dioxygenase 1; EC=1.14.11.13; AltName: Full=GA 2-oxidase 1; AltName: Full=Gibberellin 2-beta-hydroxylase 1; AltName: Full=Gibberellin 2-oxidase 1; AltName: Full=Protein SLENDER;	K04125 gibberellin 2beta-dioxygenase [EC:1.14.11.13] | (RefSeq) gibberellin 2-beta-dioxygenase 1-like (A)	ko00904: Diterpenoid biosynthesis; ko01110: Biosynthesis of secondary metabolites	gibberellin 2-beta-dioxygenase 1-like [Mangifera indica]	B9GGW7_POPTR RecName: Full=Fe2OG dioxygenase domain-containing protein {ECO:0000259|PROSITE:PS51471};	Iron/ascorbate family oxidoreductases	GO:0052634,C-19 gibberellin 2-beta-dioxygenase activity; GO:0046872,metal ion binding; GO:0009686,gibberellin biosynthetic process; GO:0003674,molecular_function; GO:0003824,catalytic activity; GO:0016491,oxidoreductase activity; GO:0016705,oxidoreductase activity, acting on paired donors, with incorporation or reduction of molecular oxygen; GO:0016706,2-oxoglutarate-dependent dioxygenase activit…	PF03171.23:2OG-Fe(II) oxygenase superfamily	--	--	--
Mi01g22250.1	22.5973	22.114	22.2995	7.479	6.4524	7.1522	25.2251	25.5529	25.836	11.9851	13.0901	12.1357	1966	2073	1766	613	545	561	1894	1982	2459	1059	1058	1091	-1.4332	1e-112	3e-111	down	-0.8654	3.5e-42	9.1e-41	FALSE	chr1	27000000	27000000	+	Mi01g22250.1	-- && UBP15_ARATH RecName: Full=Ubiquitin carboxyl-terminal hydrolase 15 {ECO:0000305}; EC=3.4.19.12 {ECO:0000269|PubMed:18485060}; AltName: Full=Deubiquitinating enzyme 15 {ECO:0000305}; AltName: Full=Protein SUPPRESSOR 2 OF DA1 {ECO:0000303|PubMed:24585836}; AltName: Full=Ubiquitin thioesterase 15 {ECO:0000305}; AltName: Full=Ubiquitin-specific protease 15 {ECO:0000303|PubMed:11115897}; Short=A…	K11855 ubiquitin carboxyl-terminal hydrolase 36/42 [EC:3.4.19.12] | (RefSeq) ubiquitin carboxyl-terminal hydrolase 15 (A)	--	ubiquitin carboxyl-terminal hydrolase 15 [Mangifera indica]	V4TZZ4_CITCL SubName: Full=Uncharacterized protein {ECO:0000313|EMBL:ESR55496.1};	Ubiquitin carboxyl-terminal hydrolase	GO:0005829,cytosol; GO:0005634,nucleus; GO:0004843,cysteine-type deubiquitinase activity; GO:0004197,cysteine-type endopeptidase activity; GO:0046872,metal ion binding; GO:0016579,protein deubiquitination; GO:0006511,ubiquitin-dependent protein catabolic process; GO:0003674,molecular_function; GO:0003824,catalytic activity; GO:0008233,peptidase activity; GO:0008234,cysteine-type peptidase activit…	PF00443.32:Ubiquitin carboxyl-terminal hydrolase	--	--	--
Mi01g22260.1	8.4506	7.8004	7.215	19.2076	22.5652	19.1032	14.9007	16.0726	16.6249	30.5694	28.1791	27.3789	184	183	143	394	477	375	280	312	396	676	570	616	1.61066	3e-42	3.2e-41	up	1.03166	1.4e-25	2.1e-24	up	chr1	27000000	27000000	-	Mi01g22260.1	-- && --	--	--	heme-binding protein 2 [Mangifera indica]	A0A2H5QL77_CITUN SubName: Full=Uncharacterized protein {ECO:0000313|EMBL:GAY65380.1};	--	GO:0110165,cellular anatomical entity; GO:0005575,cellular_component	PF04832.15:SOUL heme-binding protein	--	--	--
Mi01g22290.1	0.5809	0.0674	0.3191	2.5436	2.3934	1.772	0	0.0814	0	0.5005	0.2345	0.6325	8	1	4	33	32	22	0	1	0	7	3	9	3.05119	4.6e-08	1.3e-07	up	NA	NA	NA	NA	chr1	27000000	27000000	-	Mi01g22290.1	-- && --	--	--	uncharacterized protein LOC123224635 [Mangifera indica]	V4TQ21_CITCL SubName: Full=Uncharacterized protein {ECO:0000313|EMBL:ESR55522.1};	--	--	--	--	--	--
Mi01g22320.1	13.984	15.0455	12.9158	19.5991	16.9113	19.2163	10.5323	10.544	10.9364	18.6646	20.2654	19.2721	540	626	454	713	634	669	351	363	462	732	727	769	0.64313	2.9e-14	1.2e-13	FALSE	1.03888	1.8e-31	3.2e-30	up	chr1	27000000	27000000	-	Mi01g22320.1	-- && C2D61_ARATH RecName: Full=C2 domain-containing protein At1g53590; AltName: Full=N-terminal-TM-C2 domain type 6 protein 1; Short=NTMC2TYPE6.1;	--	--	C2 domain-containing protein At1g53590 isoform X1 [Mangifera indica]	A0A067EDQ4_CITSI SubName: Full=Uncharacterized protein {ECO:0000313|EMBL:KDO49352.1};	Ca2+-dependent lipid-binding protein CLB1/vesicle protein vp115/Granuphilin A, contains C2 domain	GO:0016021,integral component of membrane; GO:0000325,plant-type vacuole; GO:0008289,lipid binding; GO:0046872,metal ion binding; GO:0006869,lipid transport; GO:0003674,molecular_function; GO:0005488,binding; GO:0043167,ion binding; GO:0043169,cation binding; GO:0006810,transport; GO:0008150,biological_process; GO:0010876,lipid localization; GO:0033036,macromolecule localization; GO:0051179,local…	PF00168.33:C2 domain	--	--	--
Mi01g22340.1	105.265	90.1519	94.4507	183.399	172.929	177.66	151.109	141.022	147.042	192.235	188.503	194.675	1528	1410	1248	2508	2437	2325	1893	1825	2335	2834	2542	2920	1.1177	1.2e-90	2.7e-89	up	0.56781	1.1e-24	1.6e-23	FALSE	chr1	27000000	27000000	+	Mi01g22340.1	-- && R18AL_ARATH RecName: Full=60S ribosomal protein L18a-like protein;	--	--	60S ribosomal protein L18a-like protein isoform X2 [Mangifera indica]	A0A067LCW3_JATCU SubName: Full=Uncharacterized protein {ECO:0000313|EMBL:KDP45083.1};	--	GO:0005840,ribosome; GO:0005575,cellular_component; GO:0005622,intracellular anatomical structure; GO:0043226,organelle; GO:0043228,non-membrane-bounded organelle; GO:0043229,intracellular organelle; GO:0043232,intracellular non-membrane-bounded organelle; GO:0110165,cellular anatomical entity	--	--	--	--
Mi01g22400.1	4.3852	5.2737	5.0437	10.599	9.0339	9.4998	3.483	3.4639	3.7451	4.0543	4.0999	3.9649	213	276	223	485	426	416	146	150	199	200	185	199	1.22132	2.6e-29	2e-28	up	0.35667	0.01252	0.02605	FALSE	chr1	27000000	27000000	+	Mi01g22400.1	-- && C7A29_PANGI RecName: Full=Cytochrome P450 CYP72A219; EC=1.14.-.-; AltName: Full=Cytochrome P450 CYP72A129;	K15639 PHYB activation tagged suppressor 1 [EC:1.14.-.-] | (RefSeq) cytochrome P450 734A1-like (A)	ko00905: Brassinosteroid biosynthesis; ko01110: Biosynthesis of secondary metabolites	cytochrome P450 CYP72A219-like [Mangifera indica]	A0A7G9U7L6_AZAIN SubName: Full=Cytochrome P450 {ECO:0000313|EMBL:QNN89097.1};	Cytochrome P450 CYP4/CYP19/CYP26 subfamilies	GO:0016021,integral component of membrane; GO:0020037,heme binding; GO:0005506,iron ion binding; GO:0004497,monooxygenase activity; GO:0016705,oxidoreductase activity, acting on paired donors, with incorporation or reduction of molecular oxygen; GO:0003674,molecular_function; GO:0005488,binding; GO:0046906,tetrapyrrole binding; GO:0097159,organic cyclic compound binding; GO:1901363,heterocyclic c…	PF00067.25:Cytochrome P450	--	--	--
Mi01g22410.1	10.8296	11.8924	12.0561	21.0382	19.6487	19.6687	6.0827	6.0504	6.7822	6.8781	6.6295	7.5403	524	620	531	959	923	858	254	261	359	338	298	377	1.0314	1.3e-44	1.4e-43	up	0.33078	0.00396	0.0093	FALSE	chr1	27000000	27000000	+	Mi01g22410.1	-- && C7A15_ARATH RecName: Full=Cytochrome P450 72A15; EC=1.14.-.-;	K15639 PHYB activation tagged suppressor 1 [EC:1.14.-.-] | (RefSeq) cytochrome P450 734A1-like (A)	ko00905: Brassinosteroid biosynthesis; ko01110: Biosynthesis of secondary metabolites	cytochrome P450 72A15-like isoform X1 [Mangifera indica]	A0A5B8NCV9_MELAZ SubName: Full=CYP72A720 {ECO:0000313|EMBL:QDZ36306.1};	Cytochrome P450 CYP4/CYP19/CYP26 subfamilies	GO:0005829,cytosol; GO:0016021,integral component of membrane; GO:0020037,heme binding; GO:0005506,iron ion binding; GO:0004497,monooxygenase activity; GO:0016705,oxidoreductase activity, acting on paired donors, with incorporation or reduction of molecular oxygen; GO:0003674,molecular_function; GO:0005488,binding; GO:0046906,tetrapyrrole binding; GO:0097159,organic cyclic compound binding; GO:19…	PF00067.25:Cytochrome P450	--	--	--
Mi01g22510.1	6.5903	6.1565	5.9623	10.7218	9.783	9.5793	3.8681	3.4545	3.3665	8.3127	8.4386	9.0457	306	308	252	469	441	401	155	143	171	392	364	434	0.92058	2.6e-20	1.5e-19	FALSE	1.45261	3.7e-31	6.8e-30	up	chr1	27000000	27000000	+	Mi01g22510.1	-- && C7A29_PANGI RecName: Full=Cytochrome P450 CYP72A219; EC=1.14.-.-; AltName: Full=Cytochrome P450 CYP72A129;	K15639 PHYB activation tagged suppressor 1 [EC:1.14.-.-] | (RefSeq) cytochrome P450 734A1-like (A)	ko00905: Brassinosteroid biosynthesis; ko01110: Biosynthesis of secondary metabolites	cytochrome P450 CYP72A219-like [Mangifera indica]	V4T5K7_CITCL SubName: Full=Uncharacterized protein {ECO:0000313|EMBL:ESR55538.1};	Cytochrome P450 CYP4/CYP19/CYP26 subfamilies	GO:0016021,integral component of membrane; GO:0020037,heme binding; GO:0005506,iron ion binding; GO:0004497,monooxygenase activity; GO:0016705,oxidoreductase activity, acting on paired donors, with incorporation or reduction of molecular oxygen; GO:0003674,molecular_function; GO:0005488,binding; GO:0046906,tetrapyrrole binding; GO:0097159,organic cyclic compound binding; GO:1901363,heterocyclic c…	PF00067.25:Cytochrome P450	--	--	--
Mi01g22520.1	9.0522	8.1137	6.7886	11.0566	14.199	11.8746	12.9317	10.5013	11.7696	31.1347	29.2988	31.4213	438	423	299	504	667	518	540	453	623	1530	1317	1571	0.86747	1.5e-15	6.7e-15	FALSE	1.56292	1.2e-83	8.1e-82	up	chr1	27000000	27000000	+	Mi01g22520.1	-- && C7A29_PANGI RecName: Full=Cytochrome P450 CYP72A219; EC=1.14.-.-; AltName: Full=Cytochrome P450 CYP72A129;	K15639 PHYB activation tagged suppressor 1 [EC:1.14.-.-] | (RefSeq) cytochrome P450 734A1-like (A)	ko00905: Brassinosteroid biosynthesis; ko01110: Biosynthesis of secondary metabolites	cytochrome P450 CYP72A219-like [Mangifera indica]	A0A2H5PRM2_CITUN SubName: Full=Uncharacterized protein {ECO:0000313|EMBL:GAY55018.1};	Cytochrome P450 CYP4/CYP19/CYP26 subfamilies	GO:0016021,integral component of membrane; GO:0020037,heme binding; GO:0005506,iron ion binding; GO:0004497,monooxygenase activity; GO:0016705,oxidoreductase activity, acting on paired donors, with incorporation or reduction of molecular oxygen; GO:0003674,molecular_function; GO:0005488,binding; GO:0046906,tetrapyrrole binding; GO:0097159,organic cyclic compound binding; GO:1901363,heterocyclic c…	PF00067.25:Cytochrome P450	--	--	--
Mi01g22530.1	12.843	12.5209	13.9415	37.0544	32.3455	32.4641	5.6965	4.4884	5.6783	19.5499	19.6086	19.7313	337	354	333	916	824	768	129	105	163	521	478	535	1.61152	1.3e-78	2.7e-77	up	2.06804	2.2e-63	1e-61	up	chr1	27000000	27000000	+	Mi01g22530.1	-- && C7A39_KALSE RecName: Full=Cytochrome P450 72A397; EC=1.14.14.- {ECO:0000269|PubMed:29186583};	K10717 cytokinin trans-hydroxylase | (RefSeq) cytokinin hydroxylase-like (A)	ko00908: Zeatin biosynthesis; ko01100: Metabolic pathways; ko01110: Biosynthesis of secondary metabolites	cytochrome P450 CYP72A219-like [Mangifera indica]	V4TQ36_CITCL SubName: Full=Uncharacterized protein {ECO:0000313|EMBL:ESR55542.1}; Flags: Fragment;	Cytochrome P450 CYP4/CYP19/CYP26 subfamilies	GO:0016021,integral component of membrane; GO:0020037,heme binding; GO:0005506,iron ion binding; GO:0016712,oxidoreductase activity, acting on paired donors, with incorporation or reduction of molecular oxygen, reduced flavin or flavoprotein as one donor, and incorporation of one atom of oxygen; GO:0016134,saponin metabolic process; GO:0003674,molecular_function; GO:0005488,binding; GO:0046906,te…	PF00067.25:Cytochrome P450	--	--	--
Mi01g22540.1	3.908	4.7957	4.0308	10.4397	8.1178	7.3449	5.2075	5.041	6.7278	11.6933	11.7552	11.9132	180	238	169	453	363	305	207	207	339	547	503	567	1.2573	2.5e-21	1.4e-20	up	1.23051	2e-27	3.2e-26	up	chr1	27000000	27000000	+	Mi01g22540.1	-- && C7A39_KALSE RecName: Full=Cytochrome P450 72A397; EC=1.14.14.- {ECO:0000269|PubMed:29186583};	K15639 PHYB activation tagged suppressor 1 [EC:1.14.-.-] | (RefSeq) cytochrome P450 734A1-like (A)	ko00905: Brassinosteroid biosynthesis; ko01110: Biosynthesis of secondary metabolites	cytochrome P450 CYP72A219-like [Mangifera indica]	A0A2H5PRM2_CITUN SubName: Full=Uncharacterized protein {ECO:0000313|EMBL:GAY55018.1};	Cytochrome P450 CYP4/CYP19/CYP26 subfamilies	GO:0016021,integral component of membrane; GO:0020037,heme binding; GO:0005506,iron ion binding; GO:0016712,oxidoreductase activity, acting on paired donors, with incorporation or reduction of molecular oxygen, reduced flavin or flavoprotein as one donor, and incorporation of one atom of oxygen; GO:0016134,saponin metabolic process; GO:0003674,molecular_function; GO:0005488,binding; GO:0046906,te…	PF00067.25:Cytochrome P450	--	--	--
Mi01g22640.1	2.392	1.6572	1.7395	0.3576	0.4511	0.5979	2.6545	2.8719	2.5868	0.9951	0.5802	1.0433	71	53	47	10	13	16	68	76	84	30	16	32	-1.8078	6.4e-07	1.6e-06	down	-1.4446	6.3e-07	2.8e-06	down	chr1	27000000	27000000	-	Mi01g22640.1	-- && TRX1_ORYSJ RecName: Full=Histone-lysine N-methyltransferase TRX1 {ECO:0000305}; Short=OsTrx1 {ECO:0000303|PubMed:24420930}; EC=2.1.1.364 {ECO:0000269|PubMed:24420930}; AltName: Full=Protein SET DOMAIN GROUP 723 {ECO:0000305}; AltName: Full=SET family protein 33 {ECO:0000305}; Short=OsSET33 {ECO:0000303|PubMed:23762371};	K22768 methyl-CpG-binding domain-containing protein 9 [EC:2.3.1.48] | (RefSeq) methyl-CpG-binding domain-containing protein 9-like (A)	--	protein Jade-1-like [Mangifera indica]	A0A5C7IB89_9ROSI SubName: Full=Uncharacterized protein {ECO:0000313|EMBL:TXG66610.1};	PHD finger protein BR140/LIN-49	GO:0000785,chromatin; GO:0005634,nucleus; GO:0042054,histone methyltransferase activity; GO:0018024,histone-lysine N-methyltransferase activity; GO:0046872,metal ion binding; GO:0006325,chromatin organization; GO:0009908,flower development; GO:0048578,positive regulation of long-day photoperiodism, flowering; GO:0006357,regulation of transcription by RNA polymerase II; GO:0003674,molecular_functi…	PF13832.9:PHD-zinc-finger like domain	PHD	TR	PHD
Mi01g22650.1	4.6395	5.6926	5.8744	1.8363	1.9169	2.7911	4.4951	5.2334	3.7139	2.4261	3.2165	2.5113	177	234	204	66	71	96	148	178	155	94	114	99	-1.0749	3.7e-09	1.1e-08	down	-0.5446	0.0037	0.00874	FALSE	chr1	27000000	27000000	-	Mi01g22650.1	-- && BASS1_ARATH RecName: Full=Probable sodium/metabolite cotransporter BASS1, chloroplastic; AltName: Full=Bile acid transporter 2; AltName: Full=Bile acid-sodium symporter family protein 1; Flags: Precursor;	K03453 bile acid:Na+ symporter, BASS family | (RefSeq) probable sodium/metabolite cotransporter BASS1, chloroplastic (A)	--	probable sodium/metabolite cotransporter BASS1, chloroplastic [Mangifera indica]	A0A2H5PRJ3_CITUN SubName: Full=Uncharacterized protein {ECO:0000313|EMBL:GAY54988.1};	Na+-bile acid cotransporter	GO:0009507,chloroplast; GO:0009941,chloroplast envelope; GO:0016021,integral component of membrane; GO:0098717,pantothenate import across plasma membrane; GO:0006810,transport; GO:0006811,ion transport; GO:0006820,anion transport; GO:0008150,biological_process; GO:0009987,cellular process; GO:0015711,organic anion transport; GO:0015718,monocarboxylic acid transport; GO:0015887,pantothenate transm…	PF01758.19:Sodium Bile acid symporter family	--	--	--
Mi01g22760.1	4.3157	4.0054	3.1608	0.6288	1.2203	0.1877	5.3929	5.0306	5.492	2.6663	2.9148	1.556	51	51	34	7	14	2	55	53	71	32	32	19	-2.2444	8.9e-07	2.3e-06	down	-0.9857	0.0012	0.00312	FALSE	chr1	27000000	27000000	-	Mi01g22760.1	-- && --	--	--	--	--	--	--	--	--	--	--
Mi01g22800.1	2.2912	2.1518	2.3373	0.9265	1.0957	0.8471	4.014	4.0386	4.1639	2.3903	1.9966	2.1382	84	85	78	32	39	28	127	132	167	89	68	81	-1.0014	8e-05	0.00017	down	-0.7259	8.5e-05	0.00027	FALSE	chr1	27000000	27000000	-	Mi01g22800.1	-- && RID3_ARATH RecName: Full=Protein ROOT INITIATION DEFECTIVE 3; AltName: Full=Root initiation defective 3 protein; AltName: Full=WD-40 repeat-containing protein RID3;	K14829 pre-rRNA-processing protein IPI3 | (RefSeq) protein ROOT INITIATION DEFECTIVE 3-like isoform X1 (A)	--	protein ROOT INITIATION DEFECTIVE 3-like isoform X1 [Mangifera indica]	A0A2H5QRA5_CITUN SubName: Full=Uncharacterized protein {ECO:0000313|EMBL:GAY67162.1}; Flags: Fragment;	WD40 repeat protein	GO:0080008,Cul4-RING E3 ubiquitin ligase complex; GO:0005656,nuclear pre-replicative complex; GO:0097344,Rix1 complex; GO:0006261,DNA-templated DNA replication; GO:1902184,negative regulation of shoot apical meristem development; GO:0006364,rRNA processing; GO:0006139,nucleobase-containing compound metabolic process; GO:0006259,DNA metabolic process; GO:0006260,DNA replication; GO:0006725,cellula…	PF00400.35:WD domain, G-beta repeat	--	--	--
Mi01g22920.1	14.9886	15.5008	14.1362	22.0792	23.8618	23.3206	10.8696	10.6134	11.7065	23.0509	22.7853	22.577	735	819	631	1020	1136	1031	460	464	628	1148	1038	1144	0.86903	9.1e-38	8.6e-37	FALSE	1.21961	2.2e-55	8.5e-54	up	chr1	27000000	27000000	+	Mi01g22920.1	-- && FREE1_ARATH RecName: Full=Protein FREE1 {ECO:0000303|PubMed:25438943}; AltName: Full=FYVE domain protein required for endosomal sorting 1 {ECO:0000303|PubMed:24843126}; AltName: Full=FYVE domain-containing protein 1 {ECO:0000303|PubMed:24843126};	K20523 SH3 domain-containing YSC84-like protein 1 | (RefSeq) uncharacterized protein LOC123213327 (A)	--	uncharacterized protein LOC123213327 [Mangifera indica]	A0A5B7B8F2_DAVIN RecName: Full=FYVE-type domain-containing protein {ECO:0000259|PROSITE:PS50178};	Uncharacterized conserved protein	GO:0000813,ESCRT I complex; GO:0031902,late endosome membrane; GO:0005771,multivesicular body; GO:0005634,nucleus; GO:0046872,metal ion binding; GO:0003729,mRNA binding; GO:0043130,ubiquitin binding; GO:0009738,abscisic acid-activated signaling pathway; GO:0070676,intralumenal vesicle formation; GO:0055072,iron ion homeostasis; GO:0036258,multivesicular body assembly; GO:0009788,negative regulati…	PF04366.15:Las17-binding protein actin regulator	--	--	--
Mi01g22960.1	2.4425	1.5415	2.7906	19.9114	22.6426	19.9396	130.527	122.298	138.337	192.587	217.483	223.798	25	17	26	192	225	184	1153	1116	1549	2002	2068	2367	3.45907	2.6e-51	3.3e-50	up	0.87326	1.9e-35	4e-34	FALSE	chr1	27000000	27000000	+	Mi01g22960.1	-- && --	--	--	uncharacterized protein LOC123214899 [Mangifera indica]	--	--	--	--	--	--	--
Mi01g22970.1	15.8376	15.9588	14.789	5.0434	3.2626	4.3917	0	0	0	0.1114	0.4871	0	140	152	119	42	28	35	0	0	0	1	4	0	-1.643	2.9e-13	1.2e-12	down	NA	NA	NA	NA	chr1	27000000	27000000	+	Mi01g22970.1	-- && --	--	--	uncharacterized protein LOC123214899 [Mangifera indica]	--	--	--	--	--	--	--
Mi01g23020.1	24.2071	23.588	22.7976	6.39	7.6855	5.2196	0.7123	0.4517	0.5232	0.5635	0.251	0.3077	1142	1199	979	284	352	222	29	19	27	27	11	15	-1.6328	1.1e-65	1.9e-64	down	NA	NA	NA	NA	chr1	27000000	27000000	+	Mi01g23020.1	-- && RLP27_ARATH RecName: Full=Receptor like protein 27 {ECO:0000303|PubMed:18434605}; Short=AtRLP27 {ECO:0000303|PubMed:18434605}; Flags: Precursor;	K13466 EIX receptor 1/2 | (RefSeq) receptor-like protein EIX2 (A)	ko04626: Plant-pathogen interaction	receptor-like protein 49 [Mangifera indica]	A0A067DHQ4_CITSI SubName: Full=Uncharacterized protein {ECO:0000313|EMBL:KDO42393.1};	FOG: Leucine rich repeat	GO:0016021,integral component of membrane; GO:0005886,plasma membrane; GO:0005575,cellular_component; GO:0016020,membrane; GO:0031224,intrinsic component of membrane; GO:0110165,cellular anatomical entity; GO:0071944,cell periphery	PF13855.9:Leucine rich repeat	--	--	--
Mi01g23050.1	6.7504	6.5144	7.7848	1.6398	1.8334	1.341	8.8337	10.3217	9.8545	4.3319	5.8203	4.0627	201	209	211	46	53	36	227	274	321	131	161	125	-1.8876	2e-22	1.2e-21	down	-0.857	2.3e-08	1.2e-07	FALSE	chr1	27000000	27000000	-	Mi01g23050.1	-- && --	K02350 DNA polymerase zeta [EC:2.7.7.7] | (RefSeq) DNA polymerase zeta catalytic subunit (A)	--	uncharacterized protein LOC123223910 [Mangifera indica]	A0A5C7IC89_9ROSI SubName: Full=Uncharacterized protein {ECO:0000313|EMBL:TXG66698.1};	--	--	--	--	--	--
Mi01g23150.1	9.3562	9.3406	9.834	2.4157	2.1358	2.7207	7.4716	8.2538	8.5062	4.656	3.6474	4.2091	370	398	354	90	82	97	255	291	368	187	134	172	-1.7382	1.4e-35	1.3e-34	down	-0.7749	1.5e-08	7.9e-08	FALSE	chr1	27000000	27000000	+	Mi01g23150.1	-- && CDC16_ARATH RecName: Full=Anaphase-promoting complex subunit 6; AltName: Full=Cell division cycle protein 16 homolog; Short=CDC16 homolog; AltName: Full=Cyclosome subunit 6; AltName: Full=Protein NOMEGA;	K03353 anaphase-promoting complex subunit 6 | (RefSeq) anaphase-promoting complex subunit 6-like (A)	ko04120: Ubiquitin mediated proteolysis	anaphase-promoting complex subunit 6-like [Mangifera indica]	A0A2H5N1M9_CITUN SubName: Full=Uncharacterized protein {ECO:0000313|EMBL:GAY33495.1};	Anaphase-promoting complex (APC), Cdc16 subunit	GO:0005680,anaphase-promoting complex; GO:0005737,cytoplasm; GO:0031145,anaphase-promoting complex-dependent catabolic process; GO:0051301,cell division; GO:0007091,metaphase/anaphase transition of mitotic cell cycle; GO:0010087,phloem or xylem histogenesis; GO:0045842,positive regulation of mitotic metaphase/anaphase transition; GO:0016567,protein ubiquitination; GO:0032875,regulation of DNA end…	PF12895.10:Anaphase-promoting complex, cyclosome, subunit 3	--	--	--
Mi01g23220.1	42.2202	40.9009	42.9321	13.0372	13.2261	14.5135	15.0403	13.5417	14.4805	9.9977	8.9391	10.6368	1210	1263	1120	352	368	375	372	346	454	291	238	315	-1.3927	1.1e-73	2.1e-72	down	-0.3623	0.0014	0.0036	FALSE	chr1	27000000	27000000	-	Mi01g23220.1	-- && SOT15_ARATH RecName: Full=Cytosolic sulfotransferase 15; Short=AtSOT15; EC=2.8.2.39 {ECO:0000269|PubMed:12637544}; AltName: Full=Sulfotransferase 2a; Short=AtST2a;	K22312 hydroxyjasmonate sulfotransferase [EC:2.8.2.39] | (RefSeq) cytosolic sulfotransferase 5-like (A)	--	cytosolic sulfotransferase 5-like [Mangifera indica]	A0A067D7Y0_CITSI RecName: Full=Sulfotransferase {ECO:0000256|RuleBase:RU361155}; EC=2.8.2.- {ECO:0000256|RuleBase:RU361155};	Sulfotransferase	GO:0005737,cytoplasm; GO:0102056,11-hydroxyjasmonate sulfotransferase activity; GO:0102055,12-hydroxyjasmonate sulfotransferase activity; GO:0080131,hydroxyjasmonate sulfotransferase activity; GO:0008146,sulfotransferase activity; GO:0009694,jasmonic acid metabolic process; GO:0009753,response to jasmonic acid; GO:0051923,sulfation; GO:0003674,molecular_function; GO:0003824,catalytic activity; GO…	PF00685.30:Sulfotransferase domain	--	--	--
Mi01g23350.1	7.6022	7.1063	6.1886	2.5834	2.1407	3.4275	4.3093	4.1715	4.9744	3.7696	2.5903	2.9375	278	280	206	89	76	113	136	136	199	140	88	111	-1.1267	1.2e-11	4.3e-11	down	-0.355	0.04736	0.08398	FALSE	chr1	27000000	27000000	-	Mi01g23350.1	-- && SOT15_ARATH RecName: Full=Cytosolic sulfotransferase 15; Short=AtSOT15; EC=2.8.2.39 {ECO:0000269|PubMed:12637544}; AltName: Full=Sulfotransferase 2a; Short=AtST2a;	K22312 hydroxyjasmonate sulfotransferase [EC:2.8.2.39] | (RefSeq) cytosolic sulfotransferase 15-like (A)	--	cytosolic sulfotransferase 15-like [Mangifera indica]	V4T6A5_CITCL RecName: Full=Sulfotransferase {ECO:0000256|RuleBase:RU361155}; EC=2.8.2.- {ECO:0000256|RuleBase:RU361155};	Sulfotransferase	GO:0005737,cytoplasm; GO:0102056,11-hydroxyjasmonate sulfotransferase activity; GO:0102055,12-hydroxyjasmonate sulfotransferase activity; GO:0080131,hydroxyjasmonate sulfotransferase activity; GO:0008146,sulfotransferase activity; GO:0009694,jasmonic acid metabolic process; GO:0009753,response to jasmonic acid; GO:0051923,sulfation; GO:0003674,molecular_function; GO:0003824,catalytic activity; GO…	PF00685.30:Sulfotransferase domain	--	--	--
Mi01g23430.1	0.4292	0.9792	0.884	0.2468	0.1658	0.2975	1.6576	1.4241	1.3567	0.4226	0.9239	0.8306	24	59	45	13	9	15	80	71	83	24	48	48	-1.4612	0.00048	0.00092	down	-0.8525	0.00214	0.0053	FALSE	chr1	27000000	27000000	+	Mi01g23430.1	-- && PNAA_PRUDU RecName: Full=Peptide-N4-(N-acetyl-beta-glucosaminyl)asparagine amidase A; Short=PNGase A; EC=3.5.1.52; AltName: Full=Glycopeptide N-glycosidase; AltName: Full=N-glycanase; Contains: RecName: Full=Peptide-N4-(N-acetyl-beta-glucosaminyl)asparagine amidase A light chain; AltName: Full=PNGase A small chain; AltName: Full=PNGase A subunit B; Contains: RecName: Full=Peptide-N4-(N-acet…	--	--	peptide-N4-(N-acetyl-beta-glucosaminyl)asparagine amidase A-like [Mangifera indica]	A0A5C7ICD8_9ROSI SubName: Full=Uncharacterized protein {ECO:0000313|EMBL:TXG66735.1};	--	GO:0000224,peptide-N4-(N-acetyl-beta-glucosaminyl)asparagine amidase activity; GO:0003674,molecular_function; GO:0003824,catalytic activity; GO:0016787,hydrolase activity; GO:0016810,hydrolase activity, acting on carbon-nitrogen (but not peptide) bonds; GO:0016811,hydrolase activity, acting on carbon-nitrogen (but not peptide) bonds, in linear amides	PF12222.11:Peptide N-acetyl-beta-D-glucosaminyl asparaginase amidase A	--	--	--
[truncated: 4,369 more rows]

## Sheet: Table_S4
Table S4. Table of gibberellin biosynthesis gene count value.
ID	Gene name	ECJ-1_count	ECJ-2_count	ECJ-3_count	EAJ-1_count	EAJ-2_count	EAJ-3_count	ECK-1_count	ECK-2_count	ECK-3_count	EAK-1_count	EAK-2_count	EAK-3_count
Mi01g05910.1	GA20oX	223	239	187	550	487	496	28	17	39	65	51	46
Mi01g22230.1	GA2oX	165	198	128	75	47	60	67	66	83	18	13	13
[truncated: 11 more rows]

## Sheet: Table_S5
Table S5. Correlation coefficients of gibberellin with genes involved in its metabolism.
[truncated: 9 more rows]

[truncated: 1 more sheets: Table_S6]
